# Supplementary material for: Functional heterogeneity of cancer-associated fibroblasts with distinct neoadjuvant immunotherapy plus chemotherapy response in esophageal squamous cell carcinoma
Source: Biomark Res. 2024 Sep 27;12:113. doi: 10.1186/s40364-024-00656-z (PMC11437904; doi:10.1186/s40364-024-00656-z)
Supplement: Supplementary file 1 — Supplementary Material 1 [file 40364_2024_656_MOESM1_ESM.xlsx]

## Sheet: Fig1h
	B_cell	EC	Epithelial	Erythrocyte	Fibroblast	MP	Mast_cell	Mural_cell	Plasma	Schwann	T_cell
N_B	0.00135238	0.113336	0.683775	0.000461787	0.0523799	0.0902464	0.000428802	0.0107201	0.0436719	0.000131939	0.00349639
T_B	0.000591261	0.0742269	0.537232	0.000118252	0.0857565	0.195802	0.0303435	0.0306746	0.0259918	0.00024833	0.019015
N_A	0.021396	0.173819	0.227933	0.0016932	0.112761	0.235099	0.0733038	0.0565941	0.0454771	0.00371137	0.0482136
T_A	0.0149113	0.144595	0.280716	0.000198597	0.190802	0.187558	0.045098	0.0520323	0.0234178	0.00476632	0.0559049

## Sheet: Fig1g
	B_cell	EC	Epithelial	Erythrocyte	Fibroblast	MP	Mast_cell	Mural_cell	Plasma	Schwann	T_cell
B4N	0.000661813	0.169424	0.735275	0	0.0172071	0.0622105	0	0.00330907	0.0099272	0	0.00198544
B21N	0.00401434	0.266953	0.127025	0.00200717	0.189821	0.242151	0.00129032	0.030681	0.126882	0.000430108	0.00874552
B3N	0.00147005	0.0633346	0.765405	0	0.0229082	0.0943281	0.000367512	0.00159255	0.0478991	0	0.00269509
B2N	0	0.0627809	0.921013	0	0.00204276	0.0100776	0	0.000953289	0.00108947	0	0.00204276
B20N	0	0.0537549	0.904664	0	0.0056917	0.0172332	0.000158103	0.0135968	0.00395257	0.000158103	0.000790514
B4T	0.000165755	0.0474059	0.484005	0	0.205702	0.144373	0.00033151	0.0555279	0.0361346	0.00033151	0.0260235
B18T	0.000224492	0.084858	0.334044	0	0.0615108	0.454147	0.0014592	0.0279493	0.0043776	0	0.0314289
B19T	0	0.0118196	0.866949	0	0.0211451	0.0682065	0	0.00422902	0.0256994	0	0.00195185
B21T	0.000657339	0.27242	0.000281717	0.000657339	0.235233	0.279463	0.0955019	0.0816039	0.00356841	0.00159639	0.0290168
B1T	0.00414129	0.0986602	0.1257	0.000243605	0.0436054	0.28039	0.367357	0.0155907	0.0138855	0.000243605	0.0501827
B3T	0.000325133	0.0300206	0.540046	0	0.0808497	0.219248	0.00108378	0.0440013	0.0563563	0.000108378	0.0279614
B9T	0.00126024	0.0266226	0.90879	0	0.00488343	0.0250473	0	0.00378072	0.0269376	0	0.00267801
B15T	0	0.00677866	0.95137	0	0.00265252	0.0226938	0	0.00442087	0.00972591	0	0.0023578
B2T	0	0.0387818	0.36236	0	0.0497264	0.448251	0.00118963	0.0532953	0.01261	0	0.0337854
B6T	0.0020895	0.16124	0.238551	0.00034825	0.235939	0.220268	0.000870625	0.034825	0.0806199	0	0.0252481
B16T	0	0.0166384	0.865797	0	0.0144465	0.0700408	9.96314e-05	0.0131513	0.017834	0	0.00199263
B20T	0	0.0217984	0.675144	0	0.0242204	0.21102	0.00151378	0.00666061	0.0475325	0	0.0121102
A5N	0.0751065	0.245451	0.341463	0	0.0936895	0.0441347	0.00387147	0.0627178	0.108788	0	0.0247774
A11N	0.000667334	0.123457	0.815983	0	0.0201869	0.0186854	0.000333667	0.0045045	0.0145145	0.000166834	0.0015015
A17N	0.00175131	0.541156	0	0	0.158494	0.194834	0.0223292	0.0481611	0	0.0249562	0.00831874
A18N	0.00377884	0.204853	0.217979	0.000198886	0.168656	0.134447	0.00815434	0.0505171	0.203461	0.000397772	0.00755768
A19N	0.0422794	0.125	0.130974	0	0.18704	0.235294	0.13511	0.0441176	0.0542279	0	0.0459559
A3N	0.000355872	0.0453737	0.00782918	0.000177936	0.142349	0.346085	0.326512	0.0455516	0.0669039	0.000177936	0.0186833
A9N	0.000481078	0.0872354	0.717768	0.000160359	0.0372033	0.0718409	0.00384862	0.0216485	0.0548428	0.000160359	0.00481078
A10N	0.0028135	0.221865	0.411174	0.000401929	0.0462219	0.209405	0.0028135	0.0209003	0.0659164	0	0.0184887
A13N	0.00151578	0.438335	0.000826788	0.00427174	0.128703	0.215516	0.00413394	0.137109	0.0239768	0.0130908	0.0325203
A6N	0.0246101	0.0967349	0.140107	0.0136452	0.143275	0.352339	0.0324074	0.0706628	0.00755361	0.00462963	0.114035
A8N	0.0243036	0.132179	0	0.000917116	0.15419	0.385991	0.102602	0.0621346	0.000802476	0.00355382	0.133326
A16N	0.100736	0.0282798	0.00819946	0	0.100234	0.434404	0.161312	0.065261	0.00937082	0.00167336	0.0905288
A5T	0.0746425	0.357865	0	0.000697593	0.14789	0.0585978	0.039414	0.246599	0.0149983	0.00941751	0.0498779
A11T	0.000921829	0.0918142	0.74576	0	0.0429572	0.0425885	0.00110619	0.00921829	0.0641593	0.000553097	0.000921829
A17T	0.0147823	0.454255	0	0	0.12505	0.286856	0.0107871	0.0607271	0.00159808	0.0243708	0.0215741
A18T	0.000791766	0.0370546	0	0.000158353	0.29517	0.298971	0.115756	0.0573238	0.000316706	0.00585907	0.188599
A19T	0.00266548	0.221235	0	0.000740412	0.529542	0.177403	0.00888494	0.0549385	0.00177699	0.000740412	0.00207315
A9T	0.00243572	0.031935	0.85548	0	0.00730717	0.0852503	0.0037889	0.000811908	0.0110961	0	0.00189445
A10T	0.00352551	0.176898	0.462256	0	0.0126504	0.280174	0.00331813	0.0105765	0.0186645	0	0.031937
A13T	0	0.213275	0.307278	0	0.184636	0.121631	0.00101078	0.0296496	0.141509	0	0.00101078
A15T	0.000769132	0.0789642	0.791052	0	0.0216639	0.0651199	0.000128189	0.0105115	0.0306371	0.000128189	0.00102551
A6T	0.0195498	0.193424	0.130924	0	0.0989336	0.448756	0.00385071	0.0290284	0.0370261	0.000296209	0.0382109
A8T	0.0198669	0.0909091	0	0.000312045	0.308196	0.196796	0.174121	0.0840441	0.00291242	0.0151862	0.107656
A16T	0.0776948	0.140224	0.000466636	0.000233318	0.237284	0.277182	0.0156323	0.0867942	0.014699	0.00163322	0.148157

## Sheet: Fig2a
	cDC1	Migratory_DC	Macrophage	Mono	cDC2	pDC
N_B	0.025567	0.0202062	0.633402	0.0903093	0.21732	0.0131959
T_B	0.00465526	0.0199421	0.7154	0.148276	0.103611	0.00811525
N_A	0.00756101	0.0112292	0.555772	0.260892	0.156685	0.00786046
T_A	0.00726934	0.0133271	0.688816	0.139143	0.145573	0.00587139

## Sheet: Fig2b
	cDC1	Migratory_DC	Macrophage	Mono	cDC2	pDC
B4N	0.0107527	0.0537634	0.397849	0.0430108	0.483871	0.0107527
B21N	0.0311139	0.0199129	0.616055	0.105787	0.213441	0.0136901
B3N	0.0167224	0.0150502	0.750836	0.0602007	0.14214	0.0150502
B2N	0.0175439	0.0350877	0.368421	0.0877193	0.491228	0
B20N	0	0.0142857	0.557143	0.0571429	0.371429	0
B4T	0.00357143	0.0202381	0.821429	0.072619	0.0619048	0.0202381
B18T	0.00127291	0.0086558	0.8139	0.101578	0.0654277	0.00916497
B19T	0.00550459	0.0256881	0.811009	0.0917431	0.0605505	0.00550459
B21T	0.00442026	0.0119007	0.679361	0.122067	0.176131	0.00612037
B1T	0.0255507	0.00792951	0.481938	0.297797	0.177974	0.00881057
B3T	0.00260417	0.0447917	0.713542	0.146875	0.0864583	0.00572917
B9T	0.00704225	0.00704225	0.71831	0.204225	0.0422535	0.0211268
B15T	0	0.0223881	0.91791	0.0149254	0.0447761	0
B2T	0.00488334	0.0086815	0.788931	0.141617	0.0531742	0.00271297
B6T	0.000832639	0.0316403	0.505412	0.320566	0.133222	0.0083264
B16T	0.00311042	0.0124417	0.800933	0.116641	0.0559876	0.0108865
B20T	0.00480769	0.0897436	0.524038	0.185897	0.18109	0.0144231

## Sheet: Fig2c
	cDC2 in Normal			cDC2 in Tumor
Patients ID	Naïve	Treated	Patients ID	Naïve	Treated
4	0.483871	0.0619048	5	0.31	0.167665
21	0.213441	0.176131	11	0.388889	0.33945
3	0.14214	0.0864583	17	0.303371	0.276923
2	0.491228	0.0531742	18	0.202003	0.138667
20	0.371429	0.18109	19	0.181087	0.114894
			9	0.240786	0.194539
			10	0.288934	0.306329
			13	0.141001	0.102941
			6	0.134454	0.0517359
			8	0.114715	0.100854
			16	0.164448	0.0950342

## Sheet: Fig2d
	cDC1	Migratory_DC	Macrophage	Mono	cDC2	pDC				cDC2 in Tumor
B4T	0.00357143	0.0202381	0.821429	0.072619	0.0619048	0.0202381			Patients ID	pre	post
B18T	0.00127291	0.0086558	0.8139	0.101578	0.0654277	0.00916497			18	0.0654277	0.138667
B19T	0.00550459	0.0256881	0.811009	0.0917431	0.0605505	0.00550459			19	0.0605505	0.114894
B21T	0.00442027	0.0119007	0.679361	0.122067	0.176131	0.00612037			9	0.0422535	0.194539
B1T	0.0255507	0.00792952	0.481938	0.297797	0.177974	0.00881057			15	0.0447761	0.202778
B3T	0.00260417	0.0447917	0.713542	0.146875	0.0864583	0.00572917			6	0.133222	0.0517359
B9T	0.00704225	0.00704225	0.71831	0.204225	0.0422535	0.0211268			15	0.0559876	0.0950342
B15T	0	0.0223881	0.91791	0.0149254	0.0447761	0
B2T	0.00488334	0.0086815	0.788931	0.141617	0.0531742	0.00271297
B6T	0.000832639	0.0316403	0.505412	0.320566	0.133222	0.00832639
B16T	0.00311042	0.0124417	0.800933	0.116641	0.0559876	0.0108865
B20T	0.00480769	0.0897436	0.524038	0.185897	0.18109	0.0144231
A5T	0	0.00598802	0.820359	0.00598802	0.167665	0
A11T	0.0366972	0.0366972	0.440367	0.119266	0.33945	0.0275229
A17T	0.0027972	0.0125874	0.593007	0.11049	0.276923	0.0041958
A18T	0.00373333	0.0048	0.7616	0.0906667	0.138667	0.000533333
A19T	0.00340426	0.0102128	0.565957	0.30383	0.114894	0.00170213
A9T	0	0.0511945	0.587031	0.153584	0.194539	0.0136519
A10T	0.0185654	0.0371308	0.487764	0.133333	0.306329	0.0168776
A13T	0.0147059	0.00588235	0.764706	0.108824	0.102941	0.00294118
A15T	0.0111111	0.025	0.536111	0.205556	0.202778	0.0194444
A6T	0.00340368	0.00748809	0.832539	0.100749	0.0517359	0.00408441
A8T	0.00853789	0.0106724	0.772145	0.104589	0.100854	0.00320171
A16T	0.00770548	0.00599315	0.69863	0.184075	0.0950342	0.00856164

## Sheet: Fig2e
	pCR							non-pCR
cDC1	0	0.036697	0.002797	0.003733	0.003404			0	0.018565	0.014706	0.011111	0.003404	0.008538	0.007705
Mig DC	0.005988	0.036697	0.012587	0.0048	0.010213			0.051195	0.037131	0.005882	0.025	0.007488	0.010672	0.005993
TAM	0.820359	0.440367	0.593007	0.7616	0.565957			0.587031	0.487764	0.764706	0.536111	0.832539	0.772145	0.69863
Mono	0.005988	0.119266	0.11049	0.090667	0.30383			0.153584	0.133333	0.108824	0.205556	0.100749	0.104589	0.184075
cDC2	0.167665	0.33945	0.276923	0.138667	0.114894			0.194539	0.306329	0.102941	0.202778	0.051736	0.100854	0.095034
pDC	0	0.027523	0.004196	0.000533	0.001702			0.013652	0.016878	0.002941	0.019444	0.004084	0.003202	0.008562

## Sheet: Fig2h
	T_B	T_A
1	1.10695	0.835042
2	0.720273	1.43144
3	0.934201	1.10149
4	1.07323	0.887051
5	1.10882	0.832158
6	1.28611	0.558713
7	1.43941	0.322271

## Sheet: Fig2i
1	Naïve	Treated	2	Naïve	Treated	3	Naïve	Treated	4	Naïve	Treated	5	Naïve	Treated	6	Naïve	Treated	7	Naïve	Treated
18T	0.354403	0.17507		0.151887	0.476891		0.109119	0.218487		0.196541	0.0931373		0.0691824	0.0168067		0.0924528	0.017507		0.0264151	0.00210084
19T	0.421911	0.344361		0.037296	0.32782		0.0722611	0.0796992		0.261072	0.172932		0.114219	0.0300752		0.0512821	0.0345865		0.041958	0.0105263
9T	0.244898	0.376543		0	0.0432099		0.0306122	0.0925926		0.122449	0.302469		0.520408	0.0987654		0.0306122	0.0617284		0.0510204	0.0246914
15T	0.1	0.1875		0.0416667	0.104167		0.183333	0.354167		0.233333	0.0208333		0.225	0.284722		0.133333	0.0486111		0.0833333	0
6T	0.432612	0.19376		0.0865225	0.192118		0.138103	0.112479		0.104825	0.366174		0.0848586	0.0870279		0.0831947	0.0377668		0.0698835	0.0106732
16T	0.312992	0.279412		0.0964567	0.517157		0.0905512	0.104167		0.218504	0.0306373		0.159449	0.00980392		0.0964567	0.0441176		0.0255906	0.0147059

## Sheet: Fig2j
	1	2	3	4	5	6	7
B4T	0.319767	0.0813953	0.0828488	0.156977	0.142442	0.178779	0.0377907
B18T	0.354403	0.151887	0.109119	0.196541	0.0691824	0.0924528	0.0264151
B19T	0.421911	0.037296	0.0722611	0.261072	0.114219	0.0512821	0.041958
B21T	0.26015	0.427068	0.211028	0.0596491	0.0140351	0.0180451	0.0100251
B1T	0.217647	0.42549	0.213725	0.0470588	0.0411765	0.0254902	0.0294118
B3T	0.454412	0.075	0.0654412	0.225	0.0985294	0.0610294	0.0205882
B9T	0.244898	0	0.0306122	0.122449	0.520408	0.0306122	0.0510204
B15T	0.1	0.0416667	0.183333	0.233333	0.225	0.133333	0.0833333
B2T	0.298172	0.142757	0.110408	0.227848	0.0196906	0.131505	0.0696203
B6T	0.432612	0.0865225	0.138103	0.104825	0.0848586	0.0831947	0.0698835
B16T	0.312992	0.0964567	0.0905512	0.218504	0.159449	0.0964567	0.0255906
B20T	0.326087	0.00931677	0.164596	0.23913	0.0993789	0.124224	0.0372671
A5T	0.124088	0.562044	0.270073	0.00729927	0.0218978	0.0145985	0
A11T	0.477273	0.0909091	0.0909091	0	0.25	0.0909091	0
A17T	0.358491	0.311321	0.226415	0.0542453	0.0259434	0.0235849	0
A18T	0.17507	0.476891	0.218487	0.0931373	0.0168067	0.017507	0.00210084
A19T	0.344361	0.32782	0.0796992	0.172932	0.0300752	0.0345865	0.0105263
A9T	0.376543	0.0432099	0.0925926	0.302469	0.0987654	0.0617284	0.0246914
A10T	0.373626	0.021978	0.166667	0.032967	0.261905	0.135531	0.00732601
A13T	0.301587	0.202381	0.015873	0.452381	0.015873	0.0119048	0
A15T	0.1875	0.104167	0.354167	0.0208333	0.284722	0.0486111	0
A6T	0.19376	0.192118	0.112479	0.366174	0.0870279	0.0377668	0.0106732
A8T	0.233587	0.534209	0.137526	0.0663442	0.00829302	0.0124395	0.00760194
A16T	0.279412	0.517157	0.104167	0.0306373	0.00980392	0.0441176	0.0147059

[truncated: 28 more sheets: Fig2k, Fig3c, Fig4a, Fig4b, Fig4c, Fig4d, Fig4e, Fig4f, Fig4i, Fig6a, Fig6b, Fig6c, Fig6d, Fig6e, Fig6f, Fig7b, Fig7c , Supplementary Fig.1c, Supplementary Fig.3b, Supplementary Fig.3c …]
