# Supplementary material for: Functional heterogeneity of cancer-associated fibroblasts with distinct neoadjuvant immunotherapy plus chemotherapy response in esophageal squamous cell carcinoma
Source: Biomark Res. 2024 Sep 27;12:113. doi: 10.1186/s40364-024-00656-z (PMC11437904; doi:10.1186/s40364-024-00656-z)
Supplement: Supplementary file 2 — Supplementary Material 2 [file 40364_2024_656_MOESM2_ESM.xlsx]

## Sheet: Sheet1
Table S1.clinical characteristics of 18 patients
Patient ID	Treatment Stage	Samples operation	TNM	stage
P9	naive	EUS	cT3N1M0	IIIB
P9	treatment	resection	ypT1N0M0	IA
P8	naive	EUS	cT3N0M0
P8	treatment	resection	ypT3N0M0
P7	naive	EUS		cIII
P7	treatment
P6	naive	EUS	cT4N0M0	IIIA
P6	treatment	resection	ypT3N0M0	IIB
P5	naive	EUS
P5	treatment	resection
P4	naive	EUS	cT2N0M0	IIA
P4	treatment	resection	ypTxN0M0	IIA
P3	naive	EUS	cT3NxM0	III
P3	treatment	resection	ypT1N0M0	I
P22	naive	EUS		II-III
P22	treatment	resection	ypT2N0M0	IIA
P21	treatment	resection
P21	naive	EUS	cT3N2M0
P20	treatment	resection	ypT2N0M0	IIA
P20	naive	EUS	cT3NXM0
P2	treatment	resection	ypT3N1M0	IIIB
P2	naive	EUS	cT3N0M0
P19	naive	EUS	cT3N0M0
P19	treatment	resection		ypT0N0M0
P18	naive	EUS	cT3N0M0	IIB
P18	treatment	resection
P17	naive	EUS	cT2N1M0	IIIA
P17	treatment	resection	ypT0N0M0
P16	naive	EUS	cT2N1M0	IIB
P16	treatment	resection	ypT3N1M0	IIIA
P15	naive	EUS	cT3N0M0
P15	treatment	resection	ypT1N0M0
P14	naive	EUS
P14	treatment
P13	naive	EUS	cT3N1M0	IIIA
P13	treatment	resection	ypT1aN0M0
P12	treatment	resection	ypT1aN2M0	IIIB
P12	naive	EUS
P11	naive	EUS	cT3N2M0	IIIb
P11	treatment	resection	ypT0N0M0	I
P10	treatment	resection	ypT2N0M0
P10	naive	EUS	cT3NxM0
P1	naive	EUS	cT3N2M0
P1	treatment	resection	ypT2N0M0	IIA
Group1	PCR	7	38.8889	P4	cT2N0M0,IIA
				P17	cT2N1M0，IIIA
				P11	cT3N2M0,IIIb
				P21	cT3N2M0
				P5
				P18	cT3N0M0,IIB
				P19	cT3N0M0
Group2	non-pCR	11	61.1111	P15	cT3N0M0
				P1	cT3N2M0
				P3	cT3NxM0,III
				P10	cT3NxM0
				P9	cT3N1M0,IIIB
				P13	cT3N1M0,IIIA
				P2	ypT3N1M0,IIIB
				P6	cT4N0M0,IIIA
				P8	cT3N0M0
				P20	cT3NXM0
				P16	cT2N1M0,IIB
