# Supplementary material for: Functional heterogeneity of cancer-associated fibroblasts with distinct neoadjuvant immunotherapy plus chemotherapy response in esophageal squamous cell carcinoma
Source: Biomark Res. 2024 Sep 27;12:113. doi: 10.1186/s40364-024-00656-z (PMC11437904; doi:10.1186/s40364-024-00656-z)
Supplement: Supplementary file 3 — Supplementary Material 3 [file 40364_2024_656_MOESM3_ESM.xlsx]

## Sheet: Sheet1
Table S2. Transcriptomic profiles of the 7 macrophage subsets
Clusters	Category	Term	Description	p.adjust	GeneRatio	Symbols
IL1B TAM	GO biological process	GO:0071347	cellular response to interleukin-1	1.30229e-10	17/168	CXCL8/IL1B/CCL3L1/CCL20/CCL3/CCL4/NFKBIA/IL6/EGR1/ICAM1/IL1A/RIPK2/IL1RN/CCL5/KLF2/UBC/HIF1A
	GO biological process	GO:0060326	cell chemotaxis	3.44105e-13	24/168	CXCL5/CXCL8/CXCL2/CXCL3/CCL3L1/CXCL1/CCL20/CCL3/CCL4/IL6/NR4A1/GPR183/PDE4B/DUSP1/VEGFA/THBS1/CCL5/HBEGF/HSPB1/CH25H/C5AR1/CCRL2/CXCR4/S100A8
	GO biological process	GO:0097529	myeloid leukocyte migration	2.09282e-10	18/168	CXCL5/CXCL8/CXCL2/CXCL3/CCL3L1/CXCL1/CCL20/CCL3/CCL4/IL6/PDE4B/DUSP1/VEGFA/THBS1/CCL5/PTGER4/C5AR1/S100A8
	GO biological process	GO:0001819	positive regulation of cytokine production	2.09282e-10	24/168	IL1B/EREG/CCL3/PTGS2/CD83/IL6/EGR1/TNF/HSPA1A/HSPA1B/HSP90AA1/PDE4B/IL1A/RIPK2/THBS1/MMP12/NLRP3/HSPD1/NR4A3/PTGER4/HSPB1/C5AR1/RGCC/HIF1A
	GO biological process	GO:0007159	leukocyte cell-cell adhesion	1.15487e-08	20/168	IL1B/NFKBIZ/CD83/IL6/HSPH1/TNF/HES1/ICAM1/IL1A/RIPK2/IL7R/NLRP3/CCL5/HSPD1/KLF4/NR4A3/OLR1/TFRC/CD44/S100A8
	GO molecular function	GO:0005125	cytokine activity	1.69541e-11	20/167	CXCL5/CXCL8/IL1B/CXCL2/CXCL3/CCL3L1/CXCL1/CCL20/CCL3/CCL4/IL6/TNF/NAMPT/IL1A/VEGFA/AREG/IL1RN/CCL5/SPP1/TIMP1
LYVE1 TAM	GO biological process	GO:0042119	neutrophil activation	4.38327e-09	31/253	CFD/IQGAP2/AP2A2/FUCA1/CREG1/ITGAM/METTL7A/CD36/FCGR2B/CR1/CD14/LAMP1/TIMP2/IQGAP1/CTSZ/CTSC/CD59/VAT1/PLEKHO2/CST3/GAA/CYBB/BRI3/ROCK1/STOM/RAC1/FGL2/TNFRSF1B/RAB5C/RNASET2/DPP7
	GO biological process	GO:0002283	neutrophil activation involved in immune response	4.38327e-09	30/253	CFD/IQGAP2/AP2A2/FUCA1/CREG1/ITGAM/METTL7A/CD36/CR1/CD14/LAMP1/TIMP2/IQGAP1/CTSZ/CTSC/CD59/VAT1/PLEKHO2/CST3/GAA/CYBB/BRI3/ROCK1/STOM/RAC1/FGL2/TNFRSF1B/RAB5C/RNASET2/DPP7
	GO biological process	GO:0002446	neutrophil mediated immunity	5.75643e-09	30/253	CFD/IQGAP2/AP2A2/FUCA1/CREG1/ITGAM/METTL7A/CD36/CR1/CD14/LAMP1/TIMP2/IQGAP1/CTSZ/CTSC/CD59/VAT1/PLEKHO2/CST3/GAA/CYBB/BRI3/ROCK1/STOM/RAC1/FGL2/TNFRSF1B/RAB5C/RNASET2/DPP7
	GO biological process	GO:0070663	regulation of leukocyte proliferation	1.26593e-05	17/253	CD209/IGF1/VSIG4/MEF2C/TNFRSF21/CSF1R/FCGR2B/CR1/PRNP/CD4/IL2RA/TGFBR2/IL6ST/HLA-E/TLR4/TNFRSF1B/CEBPB
	GO cellular componets	GO:0043202	lysosomal lumen	1.83099e-05	10/260	LGMN/FUCA1/PLD3/TPP1/DCN/GAA/SDC3/TCN2/CHID1/RNASET2
	GO molecular function	GO:0038024	cargo receptor activity	3.75237e-06	11/255	COLEC12/FOLR2/STAB1/MRC1/DAB2/CD163/MARCO/CD163L1/LRP1/ITGAM/CD36
HLA-DPB1 TAM	GO biological process	GO:0060333	interferon-gamma-mediated signaling pathway	1.62025e-08	9/89	HLA-DPB1/HLA-DPA1/HLA-DRB1/HLA-DQA1/HLA-DQB1/IFNGR1/HLA-DQA2/HLA-DRB5/HLA-DRA
	GO biological process	GO:0019886	antigen processing and presentation of exogenous peptide antigen via MHC class II	3.14517e-08	9/89	HLA-DPB1/HLA-DPA1/HLA-DRB1/HLA-DQA1/HLA-DQB1/HLA-DQA2/HLA-DRB5/FCGR2B/HLA-DRA
	GO biological process	GO:0002495	antigen processing and presentation of peptide antigen via MHC class II	4.35458e-08	9/89	HLA-DPB1/HLA-DPA1/HLA-DRB1/HLA-DQA1/HLA-DQB1/HLA-DQA2/HLA-DRB5/FCGR2B/HLA-DRA
	GO biological process	GO:0002504	antigen processing and presentation of peptide or polysaccharide antigen via MHC class II	4.60923e-08	9/89	HLA-DPB1/HLA-DPA1/HLA-DRB1/HLA-DQA1/HLA-DQB1/HLA-DQA2/HLA-DRB5/FCGR2B/HLA-DRA
	GO cellular componets	GO:0042613	MHC class II protein complex	2.00293e-14	8/92	HLA-DPB1/HLA-DPA1/HLA-DRB1/HLA-DQA1/HLA-DQB1/HLA-DQA2/HLA-DRB5/HLA-DRA
	GO molecular function	GO:0032395	MHC class II receptor activity	9.10788e-11	6/90	HLA-DPA1/HLA-DRB1/HLA-DQA1/HLA-DQB1/HLA-DQA2/HLA-DRA
SPP1 TAM	GO biological process	GO:0006898	receptor-mediated endocytosis	5.33696e-08	18/149	APOC1/APOE/CD9/ANXA2/CTSL/CD63/MSR1/CD81/SCARB2/SPARC/CXCL16/B2M/IGF2R/LILRB4/ITGB2/PPT1/FCER1G/LRPAP1
	GO biological process	GO:0055094	response to lipoprotein particle	5.6735e-08	8/149	APOE/LPL/CD9/CD81/CD68/NPC1/ITGB2/FCER1G
	GO biological process	GO:0071402	cellular response to lipoprotein particle stimulus	6.44868e-08	8/149	APOE/LPL/CD9/CD81/CD68/NPC1/ITGB2/FCER1G
	GO cellular componets	GO:0034774	secretory granule lumen	2.60796e-09	18/151	CHI3L1/FABP5/FN1/CTSD/CSTB/FTL/ANXA2/S100A11/GM2A/HEXB/CTSZ/CTSA/SPARC/PKM/B2M/ACTN1/LYZ/VAT1
	GO cellular componets	GO:0060205	cytoplasmic vesicle lumen	2.74383e-09	18/151	CHI3L1/FABP5/FN1/CTSD/CSTB/FTL/ANXA2/S100A11/GM2A/HEXB/CTSZ/CTSA/SPARC/PKM/B2M/ACTN1/LYZ/VAT1
	GO cellular componets	GO:0031983	vesicle lumen	2.74383e-09	18/151	CHI3L1/FABP5/FN1/CTSD/CSTB/FTL/ANXA2/S100A11/GM2A/HEXB/CTSZ/CTSA/SPARC/PKM/B2M/ACTN1/LYZ/VAT1
MKI67 TAM	GO biological process	GO:0007059	chromosome segregation	3.05543e-49	82/544	TOP2A/CENPF/CDK1/SMC4/PCNA/CENPE/CCNB1/TTK/ESCO2/BIRC5/KNL1/CENPU/BUB1B/NCAPG/CENPM/RAD51AP1/MCM7/CENPW/NDC80/HELLS/CENPK/SPDL1/RAD21/CBX3/MCM4/ZWINT/NUF2/SGO2/BUB3/SKA2/MAD2L1/KIF2C/BRCA2/EZH2/CENPN/BUB1/SPC25/CENPX/CBX5/AURKB/CDCA8/PARP1/NCAPD2/SGO1/MIS18BP1/MCM3/NCAPD3/MCM5/FEN1/KIF22/CKAP5/SMC3/PRKDC/XRCC5/SPAG5/PLK1/MCM2/MCM6/SMC1A/SKA3/HJURP/HNRNPA2B1/KIF18A/CENPH/BLM/NHP2/ITGB3BP/CDCA5/KNT…
	GO biological process	GO:0140014	mitotic nuclear division	5.29654e-49	70/544	MKI67/TOP2A/NUSAP1/CENPF/UBE2C/SMC4/PTTG1/CENPE/CCNB1/SMC2/TTK/ESCO2/BIRC5/DLGAP5/KNL1/BUB1B/NCAPG/SLC25A5/RAN/CENPW/NDC80/CENPK/SPDL1/RAD21/CDC20/ZWINT/NUF2/SGO2/BUB3/SKA2/MAD2L1/KIF2C/KIF23/CENPN/NCAPG2/BUB1/SPC25/NCAPH/KIF14/CENPX/ANAPC11/AURKB/KIFC1/CDCA8/NCAPD2/RACGAP1/SGO1/NCAPD3/CCNE2/FEN1/KIF22/BANF1/SMC3/FBXO5/TACC3/SPAG5/PLK1/CDCA2/BRCA1/PRC1/SMC1A/SKA3/HJURP/KIF4A/ECT2/KIF18A/FANCD2/CE…
	GO biological process	GO:0000280	nuclear division	2.73157e-39	81/544	MKI67/TOP2A/NUSAP1/CENPF/UBE2C/CDK1/SMC4/PTTG1/TPX2/KIF11/CENPE/CCNB1/SMC2/TTK/DLGAP5/ANLN/CKS2/BUB1B/NCAPG/RAD51AP1/RAN/KIF20B/NDC80/CENPK/SPDL1/RAD21/RANBP1/CDC20/ZWINT/CCNB2/NUF2/SGO2/BUB3/AURKA/MAD2L1/KIF2C/BRCA2/KIF23/NCAPG2/BUB1/NCAPH/KIF14/CENPX/ANAPC11/AURKB/KIFC1/CDCA8/NCAPD2/VRK1/RACGAP1/SGO1/NCAPD3/CCNE2/KIF22/BANF1/SMC3/FBXO5/TACC3/SPAG5/PLK1/PRC1/SMC1A/KIF4A/MND1/KIF18A/FANCD2/PKMYT1…
	GO biological process	GO:0098813	nuclear chromosome segregation	4.03812e-39	66/544	TOP2A/NUSAP1/CENPF/UBE2C/SMC4/PTTG1/CENPE/CCNB1/SMC2/TTK/ESCO2/DLGAP5/KNL1/BUB1B/NCAPG/RAN/NDC80/CENPK/SPDL1/RAD21/CDC20/ZWINT/NUF2/SGO2/BUB3/MAD2L1/KIF2C/KIF23/NCAPG2/BUB1/NCAPH/KIF14/CENPX/ANAPC11/AURKB/KIFC1/CDCA8/NCAPD2/RACGAP1/SGO1/NCAPD3/CCNE2/FEN1/KIF22/SMC3/FBXO5/TACC3/SPAG5/PLK1/PRC1/SMC1A/KIF4A/ECT2/KIF18A/FANCD2/KPNB1/CDCA5/KNTC1/KNSTRN/CDC6/BRIP1/TPR/ACTR3/TUBG1/CENPQ/RMI1
	GO cellular componets	GO:0000775	chromosome, centromeric region	3.08812e-40	58/558	TOP2A/CENPF/SMC4/CENPE/CCNB1/TTK/ESCO2/BIRC5/KNL1/CENPU/BUB1B/NCAPG/CENPM/CENPW/NDC80/HELLS/CENPK/SPDL1/RAD21/CBX3/ZWINT/NUF2/SGO2/BUB3/SKA2/MAD2L1/KIF2C/CENPN/BUB1/SPC25/CENPX/CBX5/AURKB/CDCA8/NCAPD2/SGO1/MIS18BP1/NCAPD3/KIF22/CKAP5/SMC3/SPAG5/PLK1/SMC1A/SKA3/HJURP/KIF18A/CENPH/ITGB3BP/CDCA5/KNTC1/KNSTRN/SKA1/XPO1/ZWILCH/TPR/CENPQ/CENPA
	GO cellular componets	GO:0005819	spindle	6.9274e-31	66/558	NUSAP1/CENPF/CDK1/ASPM/TPX2/KIF11/CENPE/CCNB1/TTK/CKAP2/BIRC5/DLGAP5/BUB1B/SLC25A5/KIF20B/SPDL1/RAD21/CBX3/CKAP2L/CDC20/SKA2/AURKA/MAD2L1/KIF2C/KIF23/NPM1/KIF14/KIF15/AURKB/KIFC1/SHCBP1/CDCA8/VRK1/RACGAP1/SGO1/KIF22/CKAP5/SMC3/FBXO5/TACC3/CEP295/SPAG5/PLK1/MZT2A/MZT2B/PRC1/SMC1A/SKA3/HAUS1/KIF4A/ECT2/KIF18A/KIF20A/KNTC1/KNSTRN/TOPBP1/CAPG/CDC6/SKA1/CALM2/MZT1/TPR/RPS3/TUBG1/CNTRL/PLK4
GBP1 TAM	GO biological process	GO:0034341	response to interferon-gamma	2.62484e-37	43/241	GBP1/CCL8/GBP5/GBP4/STAT1/IFITM3/IRF1/GBP2/OASL/IFITM2/PARP14/MT2A/CCL2/OAS1/CASP1/NMI/FCGR1A/NUB1/TRIM22/OAS3/HCK/OAS2/IFI30/IRF7/GCH1/CCL3L1/HLA-DQA2/AIF1/PARP9/CCL4/CD40/KYNU/B2M/HLA-F/PTPN2/FCGR1B/JAK2/ICAM1/SP100/GBP3/IRF2/BST2/PML
	GO biological process	GO:0009615	response to virus	2.26304e-35	51/241	CXCL10/APOBEC3A/CXCL9/GBP1/IFIT2/CCL8/IFIT3/ISG15/RSAD2/IFIT1/ISG20/MX1/STAT1/IFITM3/MX2/NT5C3A/IRF1/IFIH1/DDX58/OASL/IFITM2/HERC5/IFI44L/LILRB1/OAS1/TNF/NMI/TRIM22/OAS3/PLSCR1/OAS2/IFI6/EIF2AK2/PTPRC/IFI44/IRF7/PARP9/CCL4/CD40/FGR/STAT2/USP15/MYD88/BIRC3/APOBEC3G/DTX3L/GBP3/IRF2/IFI27/BST2/PML
	GO biological process	GO:0051607	defense response to virus	9.80022e-34	44/241	CXCL10/APOBEC3A/CXCL9/GBP1/IFIT2/IFIT3/ISG15/RSAD2/IFIT1/ISG20/MX1/STAT1/IFITM3/MX2/NT5C3A/IRF1/IFIH1/DDX58/OASL/IFITM2/HERC5/IFI44L/LILRB1/OAS1/TRIM22/OAS3/PLSCR1/OAS2/IFI6/EIF2AK2/PTPRC/IRF7/PARP9/CD40/STAT2/USP15/BIRC3/APOBEC3G/DTX3L/GBP3/IRF2/IFI27/BST2/PML
	GO biological process	GO:0140546	defense response to symbiont	9.80022e-34	44/241	CXCL10/APOBEC3A/CXCL9/GBP1/IFIT2/IFIT3/ISG15/RSAD2/IFIT1/ISG20/MX1/STAT1/IFITM3/MX2/NT5C3A/IRF1/IFIH1/DDX58/OASL/IFITM2/HERC5/IFI44L/LILRB1/OAS1/TRIM22/OAS3/PLSCR1/OAS2/IFI6/EIF2AK2/PTPRC/IRF7/PARP9/CD40/STAT2/USP15/BIRC3/APOBEC3G/DTX3L/GBP3/IRF2/IFI27/BST2/PML
	GO biological process	GO:0060337	type I interferon signaling pathway	3.71999e-31	30/241	IFIT2/IFIT3/ISG15/RSAD2/IFIT1/ISG20/MX1/STAT1/IFITM3/MX2/IRF1/GBP2/XAF1/IFI35/OASL/IFITM2/PSMB8/OAS1/OAS3/OAS2/IFI6/IRF7/HLA-F/PTPN2/STAT2/MYD88/SP100/IRF2/IFI27/BST2
	GO biological process	GO:0071357	cellular response to type I interferon	4.46006e-31	30/241	IFIT2/IFIT3/ISG15/RSAD2/IFIT1/ISG20/MX1/STAT1/IFITM3/MX2/IRF1/GBP2/XAF1/IFI35/OASL/IFITM2/PSMB8/OAS1/OAS3/OAS2/IFI6/IRF7/HLA-F/PTPN2/STAT2/MYD88/SP100/IRF2/IFI27/BST2
MT1G TAM	GO biological process	GO:0042119	neutrophil activation	5.52101e-18	39/217	CXCL1/CTSD/CTSB/FCGR2A/PLAUR/FABP5/PLAU/CTSA/LGALS3/IGF2R/CD300A/CTSC/FCER1G/HEXB/S100A8/CD68/S100A9/GM2A/S100A11/HPSE/ASAH1/IDH1/CSTB/CD14/SLC11A1/ADAM8/CCL5/RAB10/LAMP2/PKM/TIMP2/ATP6AP2/CREG1/CD36/SIRPA/B2M/MMP9/ANXA2/DYNLT1
	GO biological process	GO:0043312	neutrophil degranulation	6.80451e-18	38/217	CXCL1/CTSD/CTSB/FCGR2A/PLAUR/FABP5/PLAU/CTSA/LGALS3/IGF2R/CD300A/CTSC/FCER1G/HEXB/S100A8/CD68/S100A9/GM2A/S100A11/HPSE/ASAH1/IDH1/CSTB/CD14/SLC11A1/ADAM8/RAB10/LAMP2/PKM/TIMP2/ATP6AP2/CREG1/CD36/SIRPA/B2M/MMP9/ANXA2/DYNLT1
	GO biological process	GO:0002283	neutrophil activation involved in immune response	6.80451e-18	38/217	CXCL1/CTSD/CTSB/FCGR2A/PLAUR/FABP5/PLAU/CTSA/LGALS3/IGF2R/CD300A/CTSC/FCER1G/HEXB/S100A8/CD68/S100A9/GM2A/S100A11/HPSE/ASAH1/IDH1/CSTB/CD14/SLC11A1/ADAM8/RAB10/LAMP2/PKM/TIMP2/ATP6AP2/CREG1/CD36/SIRPA/B2M/MMP9/ANXA2/DYNLT1
	GO biological process	GO:0002446	neutrophil mediated immunity	1.10882e-17	38/217	CXCL1/CTSD/CTSB/FCGR2A/PLAUR/FABP5/PLAU/CTSA/LGALS3/IGF2R/CD300A/CTSC/FCER1G/HEXB/S100A8/CD68/S100A9/GM2A/S100A11/HPSE/ASAH1/IDH1/CSTB/CD14/SLC11A1/ADAM8/RAB10/LAMP2/PKM/TIMP2/ATP6AP2/CREG1/CD36/SIRPA/B2M/MMP9/ANXA2/DYNLT1
	GO cellular componets	GO:0043202	lysosomal lumen	7.16134e-15	18/221	CTSL/CTSD/CTSB/SCARB2/CTSA/HEXB/GM2A/HPSE/SDC2/ACP2/ASAH1/LAMP2/LIPA/PLBD2/PPT1/PLD3/TCN2/HEXA
	GO cellular componets	GO:0005775	vacuolar lumen	7.16134e-15	22/221	CTSL/CTSD/CTSB/SCARB2/FABP5/CTSA/CTSC/HEXB/GM2A/HPSE/SDC2/ACP2/ASAH1/LAMP2/LIPA/PLBD2/PPT1/PLD3/CREG1/TCN2/ANXA2/HEXA
