# Supplementary material for: Functional heterogeneity of cancer-associated fibroblasts with distinct neoadjuvant immunotherapy plus chemotherapy response in esophageal squamous cell carcinoma
Source: Biomark Res. 2024 Sep 27;12:113. doi: 10.1186/s40364-024-00656-z (PMC11437904; doi:10.1186/s40364-024-00656-z)
Supplement: Supplementary file 4 — Supplementary Material 4 [file 40364_2024_656_MOESM4_ESM.csv]

Table S4. The result of SLICE analysis
.y.	group1	group2	p	p.adj	p.format	p.signif	method
entropy_value	ADH1B+ CAF	¦ÁSMA+FAP+ CAF	2.18E-89	3.30E-88	< 2e-16	****	Wilcoxon
entropy_value	ADH1B+ CAF	S100A4+CD248+ CAF	1.82E-38	2.20E-37	< 2e-16	****	Wilcoxon
entropy_value	ADH1B+ CAF	IL6+CCL2+ CAF	4.26E-22	3.00E-21	< 2e-16	****	Wilcoxon
entropy_value	ADH1B+ CAF	PI16+ CAF	0.015144518	0.015	0.015	*	Wilcoxon
entropy_value	ADH1B+ CAF	¦ÁSMA+MKI67+ CAF	3.23E-46	4.50E-45	< 2e-16	****	Wilcoxon
entropy_value	¦ÁSMA+FAP+ CAF	S100A4+CD248+ CAF	3.05E-17	1.80E-16	< 2e-16	****	Wilcoxon
entropy_value	¦ÁSMA+FAP+ CAF	IL6+CCL2+ CAF	1.39E-35	1.40E-34	< 2e-16	****	Wilcoxon
entropy_value	¦ÁSMA+FAP+ CAF	PI16+ CAF	1.93E-26	1.50E-25	< 2e-16	****	Wilcoxon
entropy_value	¦ÁSMA+FAP+ CAF	¦ÁSMA+MKI67+ CAF	2.51E-14	1.00E-13	2.50E-14	****	Wilcoxon
entropy_value	S100A4+CD248+ CAF	IL6+CCL2+ CAF	4.93E-06	9.90E-06	4.90E-06	****	Wilcoxon
entropy_value	S100A4+CD248+ CAF	PI16+ CAF	1.72E-16	8.60E-16	< 2e-16	****	Wilcoxon
entropy_value	S100A4+CD248+ CAF	¦ÁSMA+MKI67+ CAF	6.61E-31	5.90E-30	< 2e-16	****	Wilcoxon
entropy_value	IL6+CCL2+ CAF	PI16+ CAF	3.22E-13	9.60E-13	3.20E-13	****	Wilcoxon
entropy_value	IL6+CCL2+ CAF	¦ÁSMA+MKI67+ CAF	2.79E-43	3.60E-42	< 2e-16	****	Wilcoxon
entropy_value	PI16+ CAF	¦ÁSMA+MKI67+ CAF	9.15E-37	1.00E-35	< 2e-16	****	Wilcoxon
