# Supplementary material for: Functional heterogeneity of cancer-associated fibroblasts with distinct neoadjuvant immunotherapy plus chemotherapy response in esophageal squamous cell carcinoma
Source: Biomark Res. 2024 Sep 27;12:113. doi: 10.1186/s40364-024-00656-z (PMC11437904; doi:10.1186/s40364-024-00656-z)
Supplement: Supplementary file 5 — Supplementary Material 5 [file 40364_2024_656_MOESM5_ESM.xlsx]

## Sheet: Supplementary Data 2
Table S3. Gene signatures of MT1G Macrophage
Macrophage cluster	Gene symbol
MT1G Macrophage	MT1G,MT1H,MT1X,MT1E,MT1M,MT1F,CXCL5,MT2A,MMP12,IFI27,MT1L,IFI6,CXCL1,ADAMDEC1,PLA2G7,CTSL,ISG15,OLFML3,APOC1,MX1,GLUL,SDS,IL7R,ABCA1,CTSD,IFI44L,CCL18,FCGR3A,IFIT3,SPP1,LAG3,MT1A,IFIT1,MMP14
