# Supplementary material for: Functional heterogeneity of cancer-associated fibroblasts with distinct neoadjuvant immunotherapy plus chemotherapy response in esophageal squamous cell carcinoma
Source: Biomark Res. 2024 Sep 27;12:113. doi: 10.1186/s40364-024-00656-z (PMC11437904; doi:10.1186/s40364-024-00656-z)
Supplement: Supplementary file 6 — Supplementary Material 6 [file 40364_2024_656_MOESM6_ESM.xlsx]

## Sheet: Supplementary Data 2
Table S5. Gene signatures
Fibroblast cluster	Gene symbol
αSMA+ FAP+ CAF	MMP11,B2M,ITGA1,CHN1,LGALS1,SULF1,POSTN,GUCY1A1,SOX4,CDH11,CALD1,TGFBI,GPM6B,VCAN,IL7R,CBX3,CD82,TDO2,MMP14,RAB31,ADAMTS12,GUCY1B1,FAP,PLOD2,MYH9,RAI14
S100A4+CD248+ CAF	GSN,CFD,CST3,PCOLCE2,SERPING1,MFAP4,S100A10,MTND3,GPX3,MFAP5,CYP4B1,CD55,IGFBP6,ACKR3,MTND2,SOD3,S100A6,FGF7,CLU,CD9,SLPI,PLAC9,C1R,FBLN2,LTBP4,S100A4,PI16,SCARA5,MTND1,PRELP,CILP,FBN1,SEMA3C,CHRDL1,MGST1,GALNT15,GPNMB,LGALS3,IFITM2,TIMP3,CD34,ITM2B,WISP2,CD248,ADAMTS5,ITM2A,TGFBR3
IL6+CCL2+CAF	FOSB,PLA2G2A,CCL2,ZFP36,NR4A1,CTSL,CXCL14,JUNB,GPRC5A,C3,HAS1,NAMPT,ADAMTS4,CXCL2,UAP1,LMNA,SERTAD1,DDX5,NR4A3,EIF1,THBD,CDKN1A,THBS1,MYADM,MEDAG,FOSL1,UGDH,MT2A,EFEMP1,JUND,PRG4,EMP1,GFPT2,TNFRSF12A,KLF4,DDX21,IL6,PIM1,PNRC1,MYC,PLAU,ARID5B,RASD1,MAFF,SOCS3
