# Supplementary material for: Functional heterogeneity of cancer-associated fibroblasts with distinct neoadjuvant immunotherapy plus chemotherapy response in esophageal squamous cell carcinoma
Source: Biomark Res. 2024 Sep 27;12:113. doi: 10.1186/s40364-024-00656-z (PMC11437904; doi:10.1186/s40364-024-00656-z)
Supplement: Supplementary file 7 — Supplementary Material 7 [file 40364_2024_656_MOESM7_ESM.xlsx]

## Sheet: P20112001.cluster1_diffgenes
gene_id	p_val	avg_logFC	pct.1	pct.2	p_val_adj
C7	0	2.04922	0.785	0.362	0
FGL2	2.16e-199	2.04449	0.397	0.242	6.43e-195
SCN7A	0	1.65085	0.655	0.196	0
A2M	0	1.30521	0.888	0.629	0
FMO2	0	1.13207	0.405	0.136	0
KCNN3	0	1.07333	0.318	0.054	0
ADH1B	0	1.05618	0.694	0.438	0
SPARCL1	0	0.86375	0.909	0.807	0
CXCL12	0	0.828604	0.752	0.602	0
SPRY1	0	0.761996	0.668	0.505	0
DPT	0	0.727013	0.728	0.623	0
SERPINE2	9.32e-173	0.721402	0.497	0.371	2.78e-168
THBS4	2.12e-198	0.697308	0.241	0.101	6.32e-194
MTATP6P1	0	0.686631	0.953	0.943	0
TCF21	2.15e-191	0.670996	0.472	0.33	6.41e-187
ALDH1A1	8.69e-184	0.666261	0.439	0.293	2.59e-179
MT-ND4L	5.37e-168	0.640998	0.948	0.955	1.6e-163
ETV1	1.12e-83	0.633866	0.215	0.125	3.34e-79
MAMDC2	2.59e-208	0.62674	0.37	0.207	7.71e-204
SMOC2	3.53e-59	0.622574	0.37	0.31	1.05e-54
FXYD6	1.92e-238	0.619749	0.339	0.17	5.71e-234
TSC22D3	2.25e-168	0.615715	0.532	0.406	6.71e-164
ITM2C	1.13e-92	0.614492	0.573	0.547	3.36e-88
GPC6	7.26e-133	0.606761	0.483	0.386	2.16e-128
TXNIP	0	0.599828	0.749	0.589	0
MGP	0	0.594208	0.919	0.798	0
SOD3	4.1e-134	0.585224	0.601	0.573	1.22e-129
C1QTNF3	7.37e-123	0.573726	0.464	0.352	2.19e-118
MYOC	2.14e-122	0.568847	0.282	0.159	6.36e-118
FIBIN	2.05e-136	0.564611	0.371	0.248	6.11e-132
NRK	3.3e-199	0.561014	0.21	0.083	9.82e-195
IGLC2	5.28e-25	0.551041	0.152	0.224	1.57e-20
C1QTNF7	1.44e-205	0.549923	0.271	0.121	4.28e-201
TSC22D1	6.54e-65	0.543797	0.443	0.379	1.95e-60
ANGPTL1	6.46e-50	0.539213	0.326	0.264	1.92e-45
SHISA3	2.58e-235	0.531894	0.205	0.068	7.69e-231
RAMP1	2.25e-109	0.531472	0.19	0.096	6.69e-105
MT-ATP8	3.31e-113	0.531112	0.833	0.861	9.87e-109
NFIA	5.02e-154	0.529418	0.62	0.554	1.49e-149
DCN	0	0.513323	0.976	0.998	0
PROS1	3.84e-64	0.510711	0.43	0.369	1.14e-59
CCL11	1.18e-116	0.509772	0.302	0.172	3.51e-112
MATN2	4.8e-152	0.506055	0.338	0.199	1.43e-147
ADAMTSL3	4.58e-132	0.502922	0.266	0.145	1.36e-127
KCTD12	4.05e-83	0.496166	0.345	0.255	1.2e-78
FAM13C	2.13e-149	0.494163	0.24	0.117	6.33e-145
PLPP3	2.7e-73	0.492595	0.534	0.505	8.03e-69
CITED2	1.06e-34	0.491092	0.305	0.258	3.17e-30
SLIT2	2.77e-63	0.488609	0.337	0.264	8.23e-59
PDGFRA	9.42e-152	0.486762	0.671	0.632	2.8e-147
FGF7	5.84e-99	0.484049	0.564	0.475	1.74e-94
RGS2	2.46e-28	0.477914	0.325	0.29	7.33e-24
PODN	1.68e-96	0.477145	0.647	0.603	5.01e-92
PDE1A	2.03e-110	0.471262	0.215	0.115	6.04e-106
PIK3R1	7.47e-95	0.455109	0.485	0.393	2.22e-90
OLFML3	3.37e-56	0.446565	0.697	0.708	1e-51
TFPI	1.46e-97	0.444976	0.703	0.697	4.36e-93
CRBN	1.02e-17	0.443649	0.289	0.261	3.02e-13
IGHA1	3.12e-12	0.442329	0.19	0.251	9.28e-08
MTUS1	3.27e-62	0.431474	0.331	0.256	9.75e-58
HPGD	1.74e-104	0.423498	0.163	0.076	5.18e-100
ADIRF	9.19e-93	0.421599	0.609	0.535	2.74e-88
PID1	5.84e-85	0.413905	0.389	0.292	1.74e-80
HIST1H4C	1.2e-38	0.410972	0.512	0.498	3.58e-34
AC005912.1	0.871132	0.410607	0.349	0.398	1
BCHE	7.04e-44	0.405707	0.116	0.066	2.1e-39
FKBP5	1.35e-15	0.405445	0.432	0.451	4.03e-11
OMD	1.25e-18	0.402267	0.518	0.527	3.72e-14
CD74	2.18e-20	0.401934	0.545	0.584	6.48e-16
EZR	0.00339036	0.398631	0.215	0.25	1
ABCA9	5.32e-48	0.398244	0.293	0.225	1.58e-43
VCAM1	3.62e-37	0.392793	0.34	0.278	1.08e-32
INMT	2.99e-53	0.38989	0.186	0.119	8.9e-49
SGCD	6.51e-61	0.389693	0.264	0.189	1.94e-56
TMEM204	6.79e-133	0.383368	0.185	0.082	2.02e-128
IL33	1.68e-41	0.382193	0.376	0.32	5e-37
IQGAP2	5.09e-79	0.378728	0.121	0.054	1.52e-74
RGS1	0.0508557	0.377685	0.249	0.262	1
PREX2	1.35e-140	0.375523	0.154	0.057	4.02e-136
IGF1	6.73e-107	0.373652	0.587	0.48	2.01e-102
SLC8A1	2.6e-125	0.372964	0.169	0.072	7.74e-121
OGFRL1	4.67e-70	0.370511	0.22	0.138	1.39e-65
CD302	1.11e-47	0.370206	0.419	0.376	3.32e-43
GDF10	1.53e-188	0.368457	0.146	0.042	4.54e-184
SVEP1	1.5e-09	0.362657	0.378	0.385	4.48e-05
ITIH5	1.11e-51	0.36221	0.416	0.356	3.31e-47
GFRA1	1.37e-70	0.361781	0.297	0.207	4.09e-66
SPRY2	2.17e-23	0.359613	0.217	0.177	6.45e-19
EPHA3	2.74e-160	0.359577	0.15	0.05	8.15e-156
CAVIN2	1.72e-32	0.359179	0.155	0.106	5.11e-28
DEPP1	9.08e-34	0.357891	0.244	0.186	2.7e-29
ARHGDIB	1.02e-35	0.356687	0.156	0.106	3.04e-31
ABCA6	5.2e-28	0.353233	0.337	0.293	1.55e-23
SLC40A1	1.49e-64	0.352735	0.229	0.149	4.44e-60
FBLN1	1.65e-158	0.352254	0.825	0.809	4.92e-154
SELENOP	2.86e-59	0.351897	0.639	0.613	8.52e-55
ARRDC3	3.22e-07	0.351883	0.248	0.233	0.00958702
ABCA8	1.74e-45	0.351759	0.487	0.431	5.19e-41
BMP4	6.93e-28	0.351483	0.25	0.201	2.06e-23
EPHX1	2.82e-34	0.349871	0.457	0.439	8.41e-30
PCDH9	1.24e-71	0.346946	0.168	0.093	3.7e-67
TMED4	4.78e-06	0.344165	0.391	0.414	0.142425
ABCC9	6.38e-16	0.343631	0.235	0.205	1.9e-11
LHFPL6	2.33e-34	0.342943	0.549	0.571	6.92e-30
SNCA	5.6e-214	0.34225	0.109	0.019	1.67e-209
PRKAR2B	4.11e-115	0.34203	0.174	0.079	1.22e-110
JAM2	1.17e-53	0.339231	0.239	0.167	3.47e-49
RORA	1.23e-32	0.33548	0.243	0.192	3.67e-28
ABI3BP	1.39e-41	0.335185	0.661	0.65	4.15e-37
HSPB6	7.28e-22	0.33473	0.455	0.452	2.17e-17
MT-ND5	1.85e-129	0.333791	0.984	0.99	5.5e-125
MT-RNR2	7.45e-21	0.333685	1	1	2.22e-16
TGFBR2	1.07e-16	0.332047	0.48	0.507	3.19e-12
MT-CYB	1.85e-252	0.325919	0.994	0.997	5.5e-248
SSPN	8.22e-27	0.325035	0.455	0.449	2.45e-22
FAM162A	1.38e-06	0.324277	0.332	0.34	0.0411299
DPYSL2	9.76e-05	0.323325	0.435	0.476	1
VAMP2	1.87e-19	0.32009	0.375	0.361	5.56e-15
FAM13A	1.78e-24	0.31928	0.154	0.113	5.29e-20
ISCU	3.84e-08	0.316565	0.456	0.49	0.00114468
PJA2	0.0107216	0.316097	0.372	0.404	1
NFIB	1.07e-16	0.313729	0.411	0.403	3.2e-12
MT-RNR1	1.03e-45	0.310449	0.996	0.999	3.08e-41
NEXN	0.00721658	0.308058	0.327	0.349	1
MBP	1.75e-61	0.307744	0.2	0.125	5.21e-57
SNHG8	0.88797	0.305433	0.358	0.41	1
PCYOX1	3.86e-08	0.304881	0.369	0.377	0.00114984
MT-ATP6	1.1e-167	0.304349	0.994	0.997	3.28e-163
SPTBN1	2.47e-24	0.302026	0.592	0.638	7.35e-20
PDE5A	5.57e-11	0.300033	0.227	0.205	1.66e-06
RECK	3.81e-08	0.298081	0.286	0.279	0.00113475
SOX15	1.39e-62	0.29715	0.141	0.075	4.14e-58
CCL4	4.03e-05	0.296794	0.248	0.302	1
MT-ND4	1.31e-133	0.295523	0.997	0.999	3.89e-129
RNASE1	9.85e-05	0.293134	0.171	0.162	1
SDHD	0.108184	0.291028	0.39	0.435	1
QSOX1	2.62e-15	0.288619	0.398	0.389	7.79e-11
LPAR6	0.00484558	0.287925	0.157	0.15	1
GSN	4.81e-78	0.28766	0.794	0.793	1.43e-73
COL14A1	8.1e-81	0.286748	0.731	0.676	2.41e-76
COLEC12	6.1e-17	0.286346	0.317	0.292	1.81e-12
ANAPC16	1.98e-05	0.28551	0.391	0.418	0.589275
CNTN1	1.24e-86	0.284069	0.126	0.055	3.69e-82
IL6ST	2.84e-27	0.283836	0.669	0.721	8.47e-23
PEBP1	1.99e-19	0.283624	0.576	0.65	5.91e-15
RPS27	1.39e-164	0.283066	0.989	0.995	4.13e-160
EAPP	0.000192624	0.282451	0.292	0.295	1
FHL1	1.32e-15	0.281486	0.569	0.591	3.93e-11
NUPR1	3e-18	0.280273	0.542	0.564	8.92e-14
SGCE	1.09e-07	0.279753	0.433	0.46	0.00325195
2023-09-07	5.55e-19	0.27786	0.669	0.763	1.65e-14
CCDC102B	1.58e-15	0.277549	0.163	0.128	4.72e-11
ITPR1	8.72e-61	0.277153	0.132	0.069	2.6e-56
RHOJ	2.11e-58	0.275276	0.142	0.079	6.28e-54
MCFD2	0.0430673	0.273751	0.361	0.425	1
EIF4A2	4.56e-11	0.27165	0.582	0.653	1.36e-06
PPP1CB	0.00137356	0.270543	0.297	0.357	1
GPX3	2.38e-94	0.270141	0.646	0.521	7.09e-90
DAAM1	2.36e-12	0.26956	0.215	0.188	7.02e-08
PBX1	1.82e-12	0.269494	0.373	0.365	5.41e-08
LAMA2	8.89e-23	0.267149	0.632	0.691	2.65e-18
NDUFC1	0.414064	0.266906	0.434	0.511	1
CREBRF	3.19e-17	0.266322	0.199	0.163	9.5e-13
PTN	9.35e-17	0.266308	0.235	0.2	2.78e-12
CPA3	2.14e-09	0.265836	0.127	0.106	6.36e-05
CDKN1B	1.27e-33	0.264812	0.264	0.207	3.77e-29
LRP1	6.52e-11	0.262501	0.623	0.699	1.94e-06
CPM	6.5e-14	0.261072	0.103	0.077	1.93e-09
CWF19L2	0.700238	0.26102	0.204	0.22	1
GNG11	2.64e-17	0.261012	0.543	0.571	7.86e-13
METTL7A	2.41e-05	0.260972	0.413	0.437	0.717023
SRGN	6.76e-10	0.260323	0.237	0.302	2.01e-05
ATP10D	1.56e-08	0.25971	0.165	0.146	0.000465401
ATRAID	0.428105	0.25909	0.438	0.504	1
LMO3	9.43e-42	0.258424	0.156	0.099	2.81e-37
BTG1	3.88e-06	0.256948	0.412	0.431	0.115556
GSTM5	2.97e-21	0.256741	0.212	0.171	8.83e-17
PAM	3.65e-13	0.256411	0.551	0.603	1.09e-08
DAAM2	8.78e-11	0.256177	0.142	0.116	2.61e-06
LTBP4	2.95e-21	0.254423	0.626	0.667	8.79e-17
NEGR1	1.16e-23	0.253571	0.319	0.274	3.45e-19
CPVL	4.44e-10	0.253035	0.188	0.164	1.32e-05
MGST1	4.13e-18	0.252897	0.551	0.564	1.23e-13
DDIT3	7.07e-08	0.252354	0.17	0.15	0.0021052
SERPING1	2.62e-120	0.251782	0.872	0.911	7.79e-116
VSTM4	0.000300542	0.250979	0.266	0.26	1
ZFR	8.89e-05	0.250749	0.341	0.417	1
IPO7	3.58e-201	-0.251237	0.12	0.315	1.07e-196
GPC1	1.29e-170	-0.251302	0.036	0.168	3.85e-166
SEMA3B	8.89e-182	-0.253098	0.043	0.188	2.65e-177
EMILIN2	3.2e-172	-0.253275	0.06	0.208	9.52e-168
GPC3	3.94e-93	-0.253983	0.074	0.178	1.17e-88
CSF1	1.39e-110	-0.255298	0.122	0.256	4.13e-106
GCLM	3e-191	-0.255342	0.043	0.193	8.93e-187
SERF2	3.07e-185	-0.255542	0.792	0.927	9.15e-181
SOD2	2.91e-100	-0.255588	0.275	0.432	8.66e-96
VCAN	7.33e-88	-0.255862	0.627	0.798	2.18e-83
CLCF1	1.01e-194	-0.2559	0.02	0.154	3.01e-190
GSPT1	9.94e-198	-0.256896	0.142	0.341	2.96e-193
KDM6B	9.26e-179	-0.25763	0.046	0.191	2.76e-174
COL4A1	8.84e-09	-0.258064	0.282	0.319	0.000263109
SLC25A5	2.37e-172	-0.258164	0.311	0.526	7.07e-168
MYH9	2.05e-137	-0.258701	0.212	0.391	6.11e-133
NCL	8.89e-163	-0.259644	0.536	0.738	2.65e-158
PDGFRL	5.24e-113	-0.260086	0.312	0.477	1.56e-108
TWIST2	1.24e-145	-0.260106	0.093	0.241	3.7e-141
SRSF2	1.16e-188	-0.260632	0.197	0.406	3.46e-184
CHSY1	5.91e-192	-0.261431	0.062	0.224	1.76e-187
RBM3	1.03e-207	-0.261459	0.293	0.527	3.06e-203
HLA-A	5.26e-157	-0.261743	0.571	0.795	1.57e-152
ARPC2	1.78e-161	-0.261871	0.493	0.717	5.3e-157
NOP58	2.16e-188	-0.262202	0.214	0.427	6.44e-184
MAPKAPK2	8.56e-195	-0.262432	0.073	0.243	2.55e-190
VCL	2.86e-201	-0.262737	0.204	0.423	8.51e-197
GADD45A	4.06e-89	-0.262821	0.174	0.301	1.21e-84
KDELR2	5.62e-184	-0.262876	0.354	0.58	1.67e-179
STAT1	7.39e-61	-0.263827	0.192	0.297	2.2e-56
ACTR3	3.89e-213	-0.266046	0.196	0.42	1.16e-208
TRAC	1.77e-120	-0.266425	0.02	0.112	5.27e-116
RNF149	4.27e-175	-0.267028	0.093	0.258	1.27e-170
FAP	1.23e-180	-0.268112	0.172	0.372	3.68e-176
YBX3	1.52e-178	-0.268114	0.401	0.623	4.53e-174
DDX3Y	3.2e-170	-0.269452	0.104	0.274	9.53e-166
CHRDL1	1.42e-81	-0.26946	0.375	0.512	4.23e-77
MAGED1	6.37e-187	-0.269475	0.137	0.328	1.9e-182
PXDC1	3.37e-153	-0.2696	0.143	0.312	1e-148
COL5A3	1.03e-111	-0.270087	0.063	0.174	3.06e-107
CHD1	2.05e-182	-0.273095	0.119	0.302	6.09e-178
CD276	5.06e-203	-0.273962	0.082	0.26	1.51e-198
YBX1	9e-210	-0.27518	0.408	0.652	2.68e-205
MME	1.12e-134	-0.275969	0.039	0.154	3.32e-130
ANXA1	3.43e-65	-0.276179	0.737	0.847	1.02e-60
NR4A3	4.35e-98	-0.277044	0.034	0.121	1.29e-93
VMP1	8.44e-247	-0.277091	0.258	0.522	2.51e-242
COL4A2	2.63e-51	-0.277724	0.153	0.241	7.84e-47
UCHL1	2.79e-163	-0.278342	0.057	0.198	8.32e-159
FAM46A	6.8e-122	-0.278381	0.167	0.318	2.03e-117
ITGAV	7.42e-206	-0.278944	0.193	0.413	2.21e-201
PDGFRB	2.37e-148	-0.280711	0.264	0.464	7.04e-144
PPIC	5.53e-181	-0.280726	0.302	0.519	1.65e-176
KIAA1217	6.2e-185	-0.281179	0.055	0.207	1.84e-180
ZNF593	1.05e-190	-0.281876	0.077	0.246	3.12e-186
SFRP2	2.23e-51	-0.2823	0.707	0.79	6.64e-47
CDH11	1.67e-155	-0.282745	0.156	0.333	4.97e-151
S1PR3	1.77e-177	-0.283012	0.04	0.18	5.27e-173
ELOVL5	2.03e-238	-0.283043	0.081	0.279	6.04e-234
TCIM	9.3e-87	-0.283071	0.06	0.153	2.77e-82
CDV3	3.7e-225	-0.283394	0.128	0.339	1.1e-220
LOXL1	9.54e-152	-0.283768	0.129	0.292	2.84e-147
ARF4	3.44e-231	-0.285591	0.421	0.673	1.03e-226
CA12	8.99e-184	-0.286823	0.027	0.161	2.68e-179
MT1M	2.05e-117	-0.287246	0.087	0.216	6.12e-113
TPM3	1.36e-229	-0.287726	0.306	0.557	4.05e-225
HTRA3	3.03e-68	-0.28831	0.234	0.355	9.03e-64
SRSF7	1.41e-209	-0.289627	0.24	0.467	4.2e-205
P4HB	2.44e-177	-0.289629	0.329	0.546	7.26e-173
RHOC	1.79e-185	-0.289703	0.318	0.536	5.34e-181
BAZ1A	1.35e-212	-0.289937	0.059	0.23	4.01e-208
BASP1	1.44e-218	-0.290687	0.056	0.23	4.28e-214
ZNF469	5.53e-216	-0.291268	0.01	0.147	1.65e-211
ABL2	9.3e-208	-0.291514	0.036	0.191	2.77e-203
EIF3A	8.93e-213	-0.291692	0.31	0.546	2.66e-208
IGFBP4	6.05e-164	-0.291754	0.545	0.763	1.8e-159
FERMT2	4.41e-200	-0.291934	0.273	0.499	1.31e-195
MXRA8	1.13e-206	-0.293168	0.32	0.563	3.36e-202
CD82	1.16e-96	-0.293391	0.1	0.213	3.46e-92
PTK7	1.01e-184	-0.294445	0.053	0.204	3e-180
RTN4	2.08e-215	-0.294862	0.492	0.73	6.2e-211
GAPDH	3.05e-175	-0.29506	0.665	0.865	9.08e-171
S100A2	7.72e-69	-0.295228	0.045	0.119	2.3e-64
BPGM	1.92e-146	-0.295659	0.042	0.164	5.72e-142
TES	1.52e-253	-0.296756	0.056	0.248	4.52e-249
WDR1	3.84e-233	-0.297573	0.181	0.409	1.14e-228
MIDN	1.33e-146	-0.297582	0.098	0.249	3.97e-142
ZFP36	3.07e-68	-0.299066	0.633	0.742	9.14e-64
DPP4	7.32e-191	-0.2992	0.055	0.213	2.18e-186
TM4SF1	1.04e-121	-0.29929	0.094	0.228	3.1e-117
CERCAM	4.47e-196	-0.299569	0.163	0.363	1.33e-191
TPT1	7.31e-246	-0.299779	0.799	0.947	2.18e-241
SLC39A14	7.76e-216	-0.303516	0.077	0.26	2.31e-211
FKBP10	2.77e-182	-0.303652	0.173	0.367	8.26e-178
CTSH	1.59e-142	-0.306168	0.171	0.34	4.73e-138
HSPA8	2.05e-184	-0.307158	0.504	0.713	6.09e-180
FLNA	2.47e-199	-0.308371	0.209	0.423	7.35e-195
LGALS1	2.74e-102	-0.308582	0.88	0.961	8.16e-98
TUBB2A	6.88e-206	-0.30906	0.064	0.233	2.05e-201
AEBP1	7.69e-170	-0.310601	0.455	0.669	2.29e-165
LRRC59	1.5e-254	-0.311159	0.097	0.31	4.47e-250
SULF2	7.17e-230	-0.311291	0.07	0.256	2.13e-225
STK17A	9.25e-237	-0.313337	0.05	0.229	2.75e-232
NME1	3.81e-232	-0.314027	0.097	0.298	1.14e-227
MYLK	1.09e-134	-0.314432	0.104	0.246	3.25e-130
FOXC1	9.99e-231	-0.31505	0.038	0.206	2.98e-226
CCNL1	1.15e-199	-0.315971	0.208	0.427	3.41e-195
RYBP	1.32e-170	-0.317336	0.142	0.318	3.92e-166
IFI6	1.23e-132	-0.318678	0.258	0.443	3.66e-128
ZYX	4.24e-222	-0.320019	0.193	0.418	1.26e-217
ADAM12	5.51e-204	-0.320278	0.014	0.148	1.64e-199
RCN3	2.01e-210	-0.321318	0.176	0.389	5.99e-206
ITGBL1	4.01e-135	-0.321877	0.247	0.421	1.19e-130
ENAH	3.82e-238	-0.322377	0.119	0.331	1.14e-233
IFI16	4.33e-190	-0.322677	0.397	0.631	1.29e-185
NTM	3.03e-215	-0.323464	0.06	0.232	9.01e-211
HBEGF	1.67e-139	-0.324543	0.018	0.118	4.96e-135
CNN1	3.02e-187	-0.326401	0.021	0.152	8.98e-183
ARL4C	8.19e-233	-0.326629	0.057	0.238	2.44e-228
WISP2	1.72e-109	-0.32733	0.161	0.303	5.11e-105
EIF5A	6.55e-249	-0.327815	0.229	0.468	1.95e-244
YWHAG	1.58e-253	-0.329484	0.235	0.483	4.71e-249
MYL6	1.48e-227	-0.331141	0.736	0.905	4.4e-223
SFPQ	2.12e-246	-0.333202	0.271	0.519	6.31e-242
UBC	2.72e-91	-0.334551	0.693	0.858	8.1e-87
VIM	4.58e-240	-0.334765	0.796	0.948	1.36e-235
PHLDA2	5.17e-203	-0.33533	0.026	0.169	1.54e-198
PTGIS	1.11e-168	-0.337079	0.235	0.429	3.29e-164
ANTXR1	9.33e-194	-0.337354	0.251	0.475	2.78e-189
TUBA1B	4.67e-187	-0.337794	0.557	0.771	1.39e-182
BMP1	9.2e-270	-0.341293	0.044	0.235	2.74e-265
RAN	2.44e-259	-0.342347	0.329	0.582	7.26e-255
LINC01133	8.99e-169	-0.344792	0.042	0.177	2.68e-164
CTSB	7.45e-208	-0.346588	0.479	0.712	2.22e-203
CFL1	1.34e-267	-0.346856	0.506	0.762	3.98e-263
FNDC1	1.02e-187	-0.349971	0.058	0.213	3.03e-183
EIF4A3	9.4e-183	-0.351833	0.261	0.477	2.8e-178
HSPB8	2.92e-136	-0.352284	0.138	0.292	8.7e-132
RUNX1	3.01e-252	-0.352982	0.066	0.264	8.95e-248
F10	1.54e-205	-0.353998	0.047	0.206	4.58e-201
ITGA1	5.48e-103	-0.356209	0.076	0.185	1.63e-98
ATP1B3	1.46e-231	-0.356994	0.207	0.439	4.35e-227
GABARAPL1	7.8e-198	-0.357701	0.212	0.422	2.32e-193
HLA-B	4.72e-208	-0.358648	0.611	0.848	1.41e-203
MYL9	1.77e-210	-0.36067	0.327	0.565	5.26e-206
PALLD	6.1e-211	-0.360737	0.252	0.48	1.82e-206
BDKRB1	3.38e-145	-0.360868	0.015	0.117	1.01e-140
NOP16	8.92e-254	-0.360965	0.052	0.24	2.66e-249
PABPC1	7.6e-296	-0.362587	0.631	0.855	2.26e-291
PLOD2	4.45e-221	-0.363735	0.132	0.34	1.32e-216
PFN1	7.24e-218	-0.365578	0.615	0.824	2.15e-213
DNAJA1	3.29e-257	-0.365587	0.368	0.641	9.78e-253
COL6A2	5.16e-202	-0.365801	0.64	0.849	1.54e-197
RAB31	5.25e-180	-0.36693	0.202	0.404	1.56e-175
TXN	7.21e-201	-0.368303	0.58	0.795	2.15e-196
GALNT15	2.48e-183	-0.369791	0.061	0.215	7.37e-179
MYADM	1.29e-185	-0.371431	0.401	0.613	3.83e-181
GJA1	0	-0.372043	0.148	0.422	0
PRRX1	8.82e-265	-0.372534	0.316	0.576	2.63e-260
C12orf75	1.02e-299	-0.372756	0.038	0.24	3.04e-295
LRRFIP1	1.22e-205	-0.372911	0.151	0.35	3.64e-201
ICAM1	1.63e-92	-0.373505	0.153	0.279	4.84e-88
RAI14	2.75e-227	-0.373867	0.046	0.216	8.19e-223
GADD45B	2.26e-115	-0.37459	0.306	0.481	6.71e-111
RAMP2	1.13e-146	-0.374941	0.105	0.254	3.36e-142
ANXA2	2.31e-297	-0.375698	0.813	0.935	6.87e-293
DUSP1	2.11e-187	-0.376137	0.517	0.712	6.3e-183
SCARA5	7.01e-129	-0.376261	0.309	0.477	2.09e-124
HNRNPAB	2.83e-234	-0.379313	0.176	0.396	8.42e-230
SPSB1	1.51e-205	-0.380433	0.101	0.285	4.49e-201
TDO2	5.72e-87	-0.383985	0.027	0.103	1.7e-82
FLNC	3.88e-209	-0.385017	0.037	0.19	1.16e-204
PDPN	2.01e-246	-0.386347	0.247	0.494	5.97e-242
TPM2	6.15e-156	-0.386615	0.237	0.42	1.83e-151
EIF3J	5.19e-265	-0.386961	0.146	0.38	1.55e-260
SLC20A1	4.2e-249	-0.387192	0.061	0.251	1.25e-244
CKAP4	6.62e-254	-0.389239	0.131	0.354	1.97e-249
PTMA	2.18e-268	-0.389263	0.807	0.937	6.48e-264
THBS2	3.94e-222	-0.390593	0.308	0.549	1.17e-217
GBP1	1.02e-121	-0.390881	0.113	0.249	3.04e-117
CYCS	1.37e-283	-0.392917	0.214	0.473	4.09e-279
PXDN	4.99e-225	-0.392942	0.033	0.195	1.49e-220
JUNB	1.73e-170	-0.401419	0.49	0.713	5.14e-166
FBLN2	1.94e-222	-0.401456	0.504	0.739	5.78e-218
EMP3	5.51e-246	-0.401568	0.503	0.738	1.64e-241
CPXM1	4.26e-268	-0.401792	0.071	0.276	1.27e-263
TPPP3	2.84e-107	-0.402636	0.216	0.362	8.47e-103
LOXL2	5.64e-193	-0.402973	0.025	0.163	1.68e-188
CXCL3	2e-118	-0.40562	0.066	0.183	5.95e-114
WNT2	0	-0.406555	0.014	0.203	0
CADM3	9.66e-188	-0.407835	0.069	0.228	2.88e-183
S100A6	0	-0.410775	0.879	0.968	0
ACTB	3.29e-282	-0.411926	0.83	0.948	9.8e-278
JUND	6.3e-223	-0.412148	0.323	0.558	1.88e-218
NAMPT	3.21e-172	-0.413038	0.227	0.426	9.56e-168
PDLIM4	2.53e-211	-0.413047	0.147	0.344	7.52e-207
S100A11	0	-0.41689	0.676	0.88	0
ACTN1	1.96e-211	-0.418403	0.113	0.302	5.82e-207
MAFF	7.13e-214	-0.420374	0.067	0.241	2.12e-209
KLF4	2.07e-181	-0.422285	0.226	0.429	6.15e-177
HSPA1B	3.26e-140	-0.424339	0.24	0.424	9.7e-136
ACSL4	6.96e-221	-0.425874	0.159	0.375	2.07e-216
PKM	1.48e-283	-0.425974	0.35	0.604	4.41e-279
OLFML2B	0	-0.426405	0.038	0.256	0
METRNL	0	-0.428498	0.061	0.285	0
SOCS3	5.67e-254	-0.428744	0.173	0.412	1.69e-249
UGP2	5.55e-183	-0.430264	0.33	0.536	1.65e-178
SULF1	5.74e-162	-0.433135	0.373	0.577	1.71e-157
SERTAD1	1.89e-219	-0.433679	0.083	0.268	5.63e-215
PIM1	2.46e-224	-0.441271	0.069	0.25	7.32e-220
CCDC71L	1.12e-170	-0.441703	0.079	0.232	3.35e-166
EGR3	6.32e-264	-0.445664	0.037	0.22	1.88e-259
ADAMTS2	2.52e-272	-0.446069	0.084	0.297	7.5e-268
CPE	0	-0.446123	0.18	0.466	0
RASD1	8.98e-144	-0.4466	0.018	0.123	2.67e-139
NFATC2	5.16e-208	-0.451668	0.038	0.191	1.54e-203
TUBB4B	5.5e-288	-0.452233	0.182	0.431	1.64e-283
SOX4	3.9e-218	-0.453862	0.162	0.376	1.16e-213
MAT2A	1.79e-269	-0.45558	0.103	0.319	5.34e-265
CALU	0	-0.457282	0.405	0.681	0
KLF6	1.56e-205	-0.457502	0.34	0.559	4.64e-201
TUBB6	3.15e-283	-0.457802	0.225	0.473	9.37e-279
SH3BGRL3	1.63e-270	-0.458439	0.513	0.762	4.85e-266
HSPE1	7.62e-181	-0.459737	0.336	0.566	2.27e-176
FHL2	3.05e-212	-0.462451	0.105	0.291	9.08e-208
TUBA1A	6.72e-267	-0.464192	0.425	0.679	2e-262
THBD	7.51e-61	-0.464461	0.072	0.148	2.24e-56
NNMT	5.28e-279	-0.464467	0.447	0.719	1.57e-274
MMP19	6.36e-285	-0.466942	0.067	0.276	1.89e-280
SAT1	1.78e-265	-0.468454	0.443	0.695	5.31e-261
HSP90AB1	1.59e-270	-0.469706	0.647	0.852	4.74e-266
ADAMTS4	4.92e-176	-0.47573	0.033	0.166	1.47e-171
LRRC17	0	-0.479044	0.081	0.314	0
MAP1B	0	-0.482504	0.136	0.391	0
IFI27	1.47e-228	-0.485243	0.368	0.616	4.38e-224
CD44	1.42e-289	-0.486731	0.247	0.499	4.24e-285
COL11A1	2.38e-203	-0.488603	0.008	0.136	7.08e-199
RARRES1	1.18e-165	-0.488881	0.133	0.305	3.53e-161
MMP14	1.84e-281	-0.489411	0.259	0.523	5.47e-277
GEM	7.27e-250	-0.490194	0.12	0.333	2.16e-245
PMEPA1	2.84e-280	-0.490938	0.085	0.305	8.46e-276
IL1R1	5.21e-272	-0.495092	0.28	0.523	1.55e-267
ERRFI1	4.78e-194	-0.495218	0.286	0.496	1.42e-189
GNPNAT1	6.73e-265	-0.499229	0.069	0.268	2e-260
NREP	1.58e-204	-0.499379	0.114	0.297	4.71e-200
IL6	1.53e-82	-0.500153	0.046	0.129	4.55e-78
TMSB10	0	-0.501751	0.836	0.962	0
CHI3L1	7.69e-95	-0.503324	0.032	0.116	2.29e-90
ID3	2.43e-184	-0.503727	0.176	0.372	7.25e-180
ADM	9.58e-153	-0.505957	0.163	0.334	2.85e-148
CYP1B1	3.96e-238	-0.507477	0.083	0.28	1.18e-233
PTHLH	3.47e-167	-0.508403	0.074	0.223	1.03e-162
COL6A3	1.47e-232	-0.508793	0.709	0.882	4.39e-228
SPHK1	6.85e-307	-0.513547	0.052	0.262	2.04e-302
TGFBI	2.42e-194	-0.525482	0.088	0.262	7.2e-190
ENO1	0	-0.526854	0.339	0.633	0
CHN1	9.19e-197	-0.527135	0.044	0.193	2.74e-192
ACTG1	0	-0.534393	0.712	0.897	0
HSPB1	4.54e-228	-0.545011	0.581	0.798	1.35e-223
ZFP36L1	1.34e-280	-0.545311	0.499	0.73	3.99e-276
CD248	2.02e-293	-0.546496	0.269	0.531	6.03e-289
C11orf96	1.64e-212	-0.548083	0.142	0.344	4.89e-208
NR4A1	2.21e-197	-0.54872	0.255	0.47	6.57e-193
HIF1A	0	-0.549526	0.228	0.49	0
ISG15	2.46e-143	-0.550447	0.09	0.232	7.31e-139
CAV1	0	-0.554413	0.208	0.51	0
ATF3	1.15e-190	-0.562117	0.124	0.306	3.43e-186
TPM1	0	-0.562342	0.336	0.619	0
BGN	0	-0.563949	0.292	0.552	0
ACTA2	9.68e-66	-0.565062	0.196	0.307	2.88e-61
MYC	0	-0.567902	0.157	0.415	0
CTSL	3.68e-199	-0.581632	0.375	0.59	1.1e-194
COL6A1	0	-0.585657	0.628	0.847	0
HMGA1	0	-0.586213	0.028	0.228	0
DIO2	1.91e-95	-0.588255	0.113	0.227	5.68e-91
CDKN1A	8.82e-305	-0.588284	0.223	0.487	2.62e-300
CFD	3.45e-122	-0.589019	0.559	0.671	1.03e-117
ARC	6.53e-169	-0.590018	0.004	0.108	1.94e-164
IGFBP5	2.51e-222	-0.59561	0.429	0.647	7.47e-218
CRABP2	0	-0.597296	0.104	0.353	0
IGFBP7	0	-0.600003	0.575	0.813	0
ANGPTL4	8.44e-148	-0.600653	0.037	0.154	2.51e-143
BAG3	5.96e-222	-0.616206	0.116	0.316	1.78e-217
ASPN	2.93e-198	-0.61825	0.104	0.283	8.72e-194
DDX21	0	-0.621367	0.221	0.496	0
FBN1	0	-0.626881	0.612	0.827	0
VASN	0	-0.628388	0.057	0.327	0
TPM4	0	-0.633458	0.593	0.838	0
GFPT2	0	-0.640829	0.136	0.389	0
FN1	8.25e-254	-0.648821	0.747	0.889	2.45e-249
CD55	3.76e-225	-0.655748	0.259	0.481	1.12e-220
PCOLCE	0	-0.659253	0.38	0.706	0
HAS2	0	-0.661506	0.065	0.288	0
IGFBP3	2.16e-212	-0.663255	0.05	0.214	6.44e-208
MT1E	1.51e-274	-0.666001	0.287	0.548	4.51e-270
LDHA	0	-0.673612	0.428	0.725	0
HSPD1	3.69e-240	-0.678583	0.31	0.55	1.1e-235
TNFAIP6	9.62e-229	-0.682119	0.282	0.503	2.86e-224
CYR61	0	-0.685037	0.328	0.627	0
S100A16	0	-0.686611	0.136	0.43	0
CRYAB	2.39e-125	-0.686802	0.224	0.392	7.11e-121
HMOX1	1.96e-211	-0.68948	0.045	0.203	5.84e-207
IER3	1.72e-238	-0.691485	0.174	0.394	5.13e-234
GREM1	6.39e-175	-0.694704	0.081	0.237	1.9e-170
DNAJB1	1.27e-183	-0.699512	0.289	0.502	3.77e-179
CTSC	2.65e-212	-0.702663	0.19	0.391	7.88e-208
SERPINH1	0	-0.70385	0.237	0.541	0
HSPA1A	4e-202	-0.707225	0.369	0.59	1.19e-197
F3	5.76e-304	-0.710044	0.125	0.364	1.72e-299
TNC	1.88e-180	-0.716784	0.036	0.172	5.6e-176
FOSL1	0	-0.718024	0.021	0.267	0
LOX	0	-0.71822	0.177	0.452	0
VEGFA	0	-0.729629	0.102	0.371	0
LMCD1	1.56e-252	-0.734276	0.053	0.235	4.65e-248
FOSB	3.23e-249	-0.737769	0.237	0.476	9.61e-245
PRSS23	0	-0.748829	0.209	0.541	0
RGCC	6.01e-220	-0.752218	0.127	0.319	1.79e-215
HSP90AA1	0	-0.758381	0.625	0.858	0
ITGA5	0	-0.768083	0.086	0.356	0
LMNA	0	-0.77209	0.402	0.665	0
FSTL1	0	-0.772932	0.598	0.861	0
TUBA1C	0	-0.784674	0.114	0.41	0
CXCL2	3.4e-173	-0.785834	0.091	0.252	1.01e-168
SEMA3C	0	-0.793655	0.228	0.485	0
TIMP1	2.82e-292	-0.793934	0.725	0.886	8.4e-288
MT1A	2.9e-183	-0.798164	0.048	0.193	8.62e-179
COL5A1	0	-0.817935	0.394	0.659	0
ACKR3	0	-0.821269	0.207	0.457	0
COL5A2	0	-0.835833	0.384	0.622	0
HAS1	1.08e-231	-0.841222	0.031	0.191	3.21e-227
HSPH1	0	-0.845329	0.135	0.399	0
CCL2	5.17e-110	-0.8502	0.312	0.465	1.54e-105
SGK1	0	-0.854297	0.085	0.329	0
IGFBP6	3.08e-277	-0.861285	0.544	0.707	9.18e-273
WNT5A	4.51e-254	-0.862682	0.06	0.248	1.34e-249
THY1	0	-0.866284	0.299	0.669	0
S100A10	0	-0.875044	0.621	0.845	0
CYTOR	0	-0.88185	0.096	0.418	0
CTHRC1	0	-0.883735	0.141	0.458	0
PROCR	0	-0.894007	0.109	0.367	0
CXCL8	1.8e-141	-0.894065	0.159	0.329	5.36e-137
PTX3	3.35e-122	-0.908139	0.065	0.181	9.97e-118
PLAU	1.35e-283	-0.912102	0.109	0.33	4.02e-279
TAGLN	1.35e-299	-0.91805	0.173	0.414	4.02e-295
GPRC5A	0	-0.930407	0.061	0.355	0
SLPI	3.74e-251	-0.962378	0.164	0.374	1.11e-246
EMP1	0	-0.973159	0.618	0.815	0
PLAUR	0	-0.976633	0.128	0.434	0
UAP1	0	-0.987797	0.207	0.54	0
MFAP5	0	-0.999467	0.449	0.688	0
COL12A1	0	-1.06285	0.218	0.579	0
CXCL14	2.04e-229	-1.07554	0.062	0.24	6.06e-225
INHBA	0	-1.07722	0.086	0.323	0
COL1A2	0	-1.10444	0.82	0.953	0
CXCL1	2.29e-145	-1.10786	0.047	0.17	6.81e-141
MEDAG	0	-1.19396	0.193	0.515	0
UGDH	0	-1.19649	0.146	0.479	0
SPARC	0	-1.22857	0.713	0.898	0
MT2A	8.91e-258	-1.23672	0.585	0.771	2.65e-253
THBS1	0	-1.23851	0.261	0.582	0
TNFRSF12A	0	-1.2887	0.108	0.483	0
COL3A1	0	-1.33585	0.669	0.817	0
COL1A1	0	-1.62204	0.504	0.793	0
SFRP4	0	-1.63742	0.126	0.401	0
MMP1	1.21e-148	-1.73696	0.014	0.116	3.61e-144
SERPINE1	0	-1.82309	0.1	0.349	0
POSTN	0	-1.85183	0.104	0.382	0
PLA2G2A	0	-1.91122	0.129	0.405	0

## Sheet: P20112001.cluster2_diffgenes
gene_id	p_val	avg_logFC	pct.1	pct.2	p_val_adj
MMP1	0	2.51325	0.311	0.017	0
MMP3	0	2.35807	0.175	0.019	0
POSTN	0	2.21334	0.66	0.192	0
CXCL1	0	1.70852	0.34	0.071	0
WNT5A	0	1.69033	0.561	0.081	0
DIO2	0	1.67051	0.505	0.098	0
COL12A1	0	1.62897	0.787	0.38	0
GREM1	0	1.57616	0.539	0.085	0
COL3A1	0	1.48449	0.968	0.714	0
RGS5	0	1.35585	0.201	0.039	0
CHI3L1	0	1.34782	0.219	0.053	0
COL5A2	0	1.31521	0.837	0.466	0
CST1	0	1.28356	0.135	0.01	0
CXCL8	6.54e-32	1.27209	0.315	0.27	1.95e-27
TNC	0	1.21325	0.354	0.064	0
MMP11	0	1.20204	0.187	0.02	0
COL1A1	0	1.16032	0.919	0.646	0
COL6A5	0	1.16019	0.147	0.008	0
ISG15	0	1.14128	0.381	0.133	0
CCL11	0	1.1332	0.393	0.152	0
COL1A2	0	1.12806	0.983	0.894	0
CHN1	0	1.09512	0.428	0.064	0
SOX4	0	1.07237	0.591	0.229	0
IL24	0	1.05573	0.118	0.005	0
COL4A1	0	1.03033	0.482	0.255	0
TGFBI	0	1.01202	0.441	0.141	0
COL6A3	0	1.01062	0.937	0.8	0
COL5A1	0	1.00694	0.799	0.516	0
PAPPA	0	1.00424	0.307	0.073	0
CXCL6	0	1.00411	0.174	0.016	0
ITGA1	0	1.00255	0.383	0.083	0
TNFRSF11B	0	1.00206	0.121	0.009	0
F2R	0	0.990194	0.448	0.193	0
TDO2	0	0.960222	0.261	0.025	0
APCDD1	1.1e-280	0.952382	0.415	0.211	3.26e-276
CDH11	0	0.951406	0.551	0.199	0
LOXL2	0	0.930544	0.362	0.049	0
NREP	0	0.93051	0.459	0.178	0
STAT1	0	0.928855	0.478	0.201	0
STC1	8.49e-200	0.917841	0.107	0.02	2.53e-195
CTHRC1	0	0.91278	0.641	0.283	0
COL10A1	0	0.904234	0.19	0.02	0
RAB31	0	0.900949	0.574	0.276	0
ACTA2	2.28e-27	0.895211	0.307	0.266	6.78e-23
COL4A2	0	0.871522	0.397	0.16	0
GUCY1A1	0	0.870472	0.449	0.118	0
SULF1	1.83e-160	0.867999	0.594	0.496	5.45e-156
COL6A1	0	0.858725	0.87	0.759	0
CXCL5	6.21e-248	0.852214	0.11	0.015	1.85e-243
PAG1	0	0.83643	0.289	0.063	0
CALD1	0	0.818605	0.887	0.786	0
TCIM	0	0.818473	0.284	0.078	0
MYLK	0	0.80716	0.421	0.139	0
ASPN	1.61e-138	0.804561	0.335	0.2	4.79e-134
CD82	0	0.79807	0.395	0.115	0
GBP1	3.35e-274	0.795583	0.358	0.164	9.96e-270
PMEPA1	0	0.790694	0.418	0.188	0
SERPINH1	0	0.788848	0.647	0.395	0
LAMB1	0	0.788792	0.644	0.361	0
PLOD2	0	0.778727	0.483	0.218	0
ANTXR1	0	0.777098	0.588	0.357	0
COL11A1	1.57e-275	0.767717	0.213	0.064	4.67e-271
SPARC	0	0.758696	0.937	0.817	0
MMP14	0	0.758281	0.596	0.402	0
FAP	0	0.751996	0.53	0.248	0
TNFRSF21	0	0.751298	0.336	0.128	0
IGHG4	3.59e-270	0.750587	0.454	0.255	1.07e-265
HIF1A	0	0.750029	0.606	0.357	0
RGS4	0	0.748096	0.208	0.039	0
PHLDA1	0	0.746298	0.48	0.255	0
B2M	0	0.741516	0.997	0.996	0
PXDN	0	0.735384	0.314	0.097	0
TAGLN	8.78e-62	0.733502	0.401	0.328	2.61e-57
MYH9	0	0.731439	0.527	0.282	0
THY1	0	0.723314	0.735	0.511	0
COL7A1	0	0.720022	0.239	0.021	0
PLAT	1.89e-11	0.719012	0.288	0.264	5.64e-07
THBS2	0	0.713013	0.65	0.427	0
MME	0	0.711397	0.272	0.074	0
EDNRA	0	0.707712	0.251	0.03	0
RAI14	0	0.704812	0.352	0.11	0
ACTN1	0	0.697692	0.451	0.185	0
TPM2	0	0.697278	0.529	0.318	0
COL18A1	8.53e-213	0.692043	0.467	0.293	2.54e-208
FN1	5.13e-171	0.683844	0.86	0.845	1.53e-166
VCAN	1.03e-300	0.677371	0.813	0.73	3.08e-296
IGFBP3	1.36e-27	0.677054	0.204	0.156	4.04e-23
PLPPR4	0	0.676573	0.17	0.02	0
PTK7	0	0.672408	0.346	0.104	0
GPM6B	0	0.665542	0.242	0.036	0
PTGDS	2.55e-114	0.653153	0.319	0.191	7.6e-110
CTSB	0	0.651395	0.768	0.608	0
MXRA5	0	0.650605	0.633	0.396	0
BPGM	0	0.64814	0.29	0.08	0
PALLD	6.24e-291	0.642242	0.568	0.368	1.86e-286
CALU	0	0.639788	0.747	0.558	0
PARP14	5.66e-268	0.630534	0.323	0.139	1.68e-263
TRPA1	0	0.630192	0.133	0.008	0
LGALS1	0	0.620574	0.956	0.932	0
TPM4	0	0.619965	0.86	0.74	0
VCAM1	5.88e-285	0.618553	0.467	0.242	1.75e-280
MYO1B	2.04e-302	0.618112	0.418	0.206	6.08e-298
ADAMTS2	6.87e-269	0.614802	0.386	0.191	2.05e-264
IGFBP5	0.754017	0.610588	0.536	0.6	1
ADAMTS12	0	0.609462	0.253	0.05	0
IL7R	0	0.608649	0.186	0.032	0
IFI6	4.08e-90	0.608425	0.465	0.368	1.22e-85
IGKC	2.63e-187	0.605168	0.563	0.391	7.85e-183
IGFBP2	3.94e-264	0.602019	0.162	0.037	1.17e-259
ACSL4	6.34e-69	0.592859	0.383	0.292	1.89e-64
BGN	0	0.591525	0.641	0.427	0
RUNX1	6.59e-278	0.590094	0.356	0.162	1.96e-273
INHBA	0	0.586243	0.456	0.194	0
WARS	3.09e-214	0.585174	0.288	0.13	9.21e-210
ROBO1	0	0.580606	0.341	0.134	0
SPON1	8.04e-206	0.57859	0.469	0.29	2.39e-201
IFIT3	4.48e-97	0.578048	0.197	0.102	1.33e-92
PRDM1	0	0.576432	0.231	0.042	0
FMOD	7.34e-189	0.576317	0.452	0.286	2.18e-184
S100A8	5.8e-233	0.575427	0.359	0.177	1.73e-228
IFI27	2.79e-98	0.568252	0.61	0.526	8.3e-94
ITGB1	0	0.56653	0.781	0.625	0
NTM	1.61e-305	0.556792	0.336	0.136	4.81e-301
CBX3	0	0.555521	0.707	0.52	0
MMD	2.05e-297	0.553785	0.223	0.064	6.09e-293
PDGFRB	1e-176	0.551607	0.52	0.372	2.99e-172
CLTC	7.02e-262	0.548409	0.526	0.327	2.09e-257
COL5A3	1.42e-232	0.544814	0.263	0.105	4.24e-228
AHR	1.42e-156	0.541385	0.373	0.224	4.23e-152
WISP1	0	0.540896	0.236	0.057	0
EDIL3	1.75e-153	0.536107	0.297	0.156	5.21e-149
TMEM45A	4.54e-292	0.535085	0.357	0.158	1.35e-287
DKK3	2.01e-226	0.534431	0.492	0.297	5.99e-222
CACNA2D3	0	0.532595	0.147	0.012	0
EPSTI1	0	0.529221	0.247	0.07	0
COL15A1	1.08e-123	0.528911	0.319	0.186	3.21e-119
HLA-B	1.39e-283	0.522339	0.844	0.761	4.15e-279
IGHG3	2.91e-103	0.521401	0.285	0.172	8.68e-99
HSP90B1	0	0.519813	0.865	0.762	0
NID1	6.1e-120	0.517593	0.543	0.427	1.82e-115
SPATS2L	7.87e-215	0.508939	0.535	0.36	2.34e-210
HSPA5	9.4e-212	0.508343	0.741	0.618	2.8e-207
MAGED1	9.92e-259	0.508015	0.425	0.227	2.95e-254
ADAM12	1.55e-307	0.507388	0.237	0.07	4.61e-303
TMEM123	2.3e-165	0.506784	0.471	0.321	6.86e-161
SPP1	0	0.506403	0.165	0.027	0
MX1	6.45e-92	0.501588	0.204	0.11	1.92e-87
LUM	0	0.500158	0.98	0.951	0
OSTC	3.97e-203	0.495995	0.606	0.458	1.18e-198
PLPP1	8.04e-43	0.495804	0.432	0.388	2.39e-38
FAT1	1.27e-196	0.495753	0.327	0.165	3.77e-192
FOXF2	7.14e-247	0.493701	0.206	0.063	2.12e-242
PKM	7.75e-211	0.493082	0.646	0.496	2.31e-206
CALR	1.64e-217	0.492937	0.617	0.456	4.89e-213
IGLC3	5.13e-112	0.48902	0.187	0.087	1.53e-107
TCF4	1.82e-193	0.484952	0.606	0.441	5.41e-189
TMEM158	3.63e-276	0.48492	0.191	0.05	1.08e-271
PSME2	7.96e-186	0.481685	0.45	0.281	2.37e-181
KDELR3	3.47e-203	0.47942	0.35	0.184	1.03e-198
NID2	3.82e-195	0.475871	0.562	0.388	1.14e-190
ITGAV	2.78e-164	0.475492	0.468	0.314	8.27e-160
ACTR2	8.29e-212	0.475434	0.598	0.436	2.47e-207
CNN2	5.31e-266	0.472068	0.306	0.126	1.58e-261
REEP3	2.51e-201	0.471506	0.39	0.218	7.47e-197
PTEN	1.82e-156	0.471025	0.383	0.233	5.42e-152
ATP2A2	1.79e-141	0.470805	0.379	0.238	5.32e-137
HES1	1.13e-110	0.469357	0.365	0.231	3.35e-106
ITGA2	7.77e-212	0.469043	0.137	0.032	2.31e-207
GLIPR1	2.16e-141	0.464304	0.443	0.299	6.45e-137
SEC31A	1e-270	0.46221	0.732	0.575	2.98e-266
CTSK	6.07e-273	0.460992	0.86	0.766	1.81e-268
DCBLD1	0	0.457599	0.198	0.033	0
IER3	4.89e-50	0.456181	0.39	0.313	1.46e-45
GALNT5	0	0.45598	0.215	0.056	0
FARP1	0	0.455783	0.228	0.055	0
2023-09-11	5.4e-161	0.449018	0.598	0.477	1.61e-156
CANX	3.97e-208	0.447427	0.689	0.549	1.18e-203
MYL9	9.96e-91	0.44464	0.559	0.478	2.97e-86
CADM1	2.14e-304	0.441719	0.113	0.011	6.37e-300
ADGRL2	1.41e-121	0.438576	0.205	0.096	4.19e-117
HGF	2.82e-79	0.437641	0.215	0.125	8.41e-75
TCF12	3.05e-162	0.432266	0.382	0.226	9.08e-158
RAB13	1.17e-154	0.429754	0.388	0.239	3.49e-150
IGFBP4	6.07e-151	0.428557	0.783	0.675	1.81e-146
UNC5B	0	0.425918	0.162	0.019	0
P4HB	4.93e-153	0.425719	0.578	0.455	1.47e-148
VSTM4	5.04e-109	0.425009	0.359	0.232	1.5e-104
BST2	4.28e-143	0.424699	0.337	0.191	1.27e-138
EGFL6	7.99e-171	0.424109	0.173	0.061	2.38e-166
GJA1	6.06e-92	0.422921	0.434	0.316	1.81e-87
AKR1B1	1.11e-41	0.422081	0.339	0.274	3.31e-37
ITGA8	5.01e-184	0.421156	0.138	0.037	1.49e-179
MYL12A	8.22e-153	0.419116	0.716	0.633	2.45e-148
KDELR2	2.23e-156	0.415557	0.607	0.488	6.64e-152
LSAMP	3.11e-123	0.41439	0.278	0.156	9.26e-119
AC104083.1	0	0.414102	0.184	0.035	0
2023-09-02	6.32e-214	0.413643	0.686	0.544	1.88e-209
CTSC	2.33e-292	0.412903	0.52	0.275	6.95e-288
PPIB	3.34e-228	0.410599	0.786	0.702	9.95e-224
TMEM30A	2.2e-156	0.410313	0.454	0.299	6.56e-152
SULF2	5.58e-144	0.409425	0.308	0.171	1.66e-139
KLHL5	2.15e-259	0.408884	0.204	0.059	6.39e-255
FKBP10	9.1e-139	0.408574	0.417	0.279	2.71e-134
PCDH18	3.7e-101	0.407989	0.322	0.202	1.1e-96
LAP3	9.9e-98	0.406829	0.312	0.201	2.95e-93
NOTCH3	1.1e-186	0.406178	0.168	0.054	3.27e-182
COL8A1	7.62e-110	0.402665	0.609	0.492	2.27e-105
FMO1	2.29e-114	0.402262	0.164	0.071	6.83e-110
CKAP4	8.25e-130	0.401756	0.398	0.257	2.46e-125
VMP1	4.99e-165	0.401511	0.563	0.411	1.48e-160
IGHG1	2.01e-65	0.39939	0.303	0.212	5.98e-61
MASP1	7.74e-227	0.398991	0.114	0.019	2.3e-222
XAF1	9.02e-162	0.398185	0.254	0.118	2.68e-157
PFN1	1.83e-134	0.396766	0.804	0.752	5.46e-130
HLA-A	9.61e-121	0.395366	0.766	0.721	2.86e-116
BACE1	2.59e-151	0.39477	0.411	0.256	7.72e-147
STEAP1	4.67e-92	0.39425	0.437	0.324	1.39e-87
GGT5	3.67e-158	0.394229	0.25	0.116	1.09e-153
SEC23A	1.57e-149	0.393863	0.347	0.202	4.67e-145
IKBIP	1.94e-145	0.393431	0.358	0.214	5.78e-141
SLFN5	1.48e-147	0.393186	0.279	0.143	4.41e-143
GUCY1B1	8.06e-259	0.392205	0.285	0.108	2.4e-254
S100A2	0	0.391636	0.239	0.054	0
ARF4	7.77e-150	0.390845	0.679	0.578	2.31e-145
ENAH	1.39e-124	0.390584	0.372	0.24	4.15e-120
LAMA4	4.7e-136	0.390046	0.695	0.595	1.4e-131
ROBO2	0	0.387698	0.124	0.013	0
MICAL2	8.96e-195	0.386634	0.217	0.084	2.67e-190
BASP1	2.04e-150	0.386461	0.285	0.148	6.07e-146
CCND1	1.89e-133	0.384299	0.285	0.154	5.63e-129
PHACTR2	1.38e-109	0.383004	0.325	0.2	4.1e-105
LMAN1	1.7e-146	0.382156	0.628	0.511	5.05e-142
TPM1	3.05e-31	0.381981	0.552	0.534	9.08e-27
CLIC4	5.23e-128	0.379377	0.558	0.424	1.56e-123
EIF4G2	1.72e-188	0.378281	0.767	0.659	5.11e-184
FNDC1	5.72e-74	0.375969	0.239	0.147	1.7e-69
SGCB	2.45e-131	0.375427	0.466	0.321	7.3e-127
SGIP1	1.36e-303	0.372506	0.154	0.027	4.05e-299
SPON2	1.49e-78	0.372387	0.646	0.583	4.43e-74
GNAI1	8.75e-161	0.37228	0.195	0.077	2.6e-156
LIMS1	3.59e-103	0.371924	0.425	0.304	1.07e-98
SSR1	5.51e-128	0.370965	0.454	0.317	1.64e-123
ZEB1	1.38e-93	0.369223	0.384	0.268	4.11e-89
NR2F1	6.91e-74	0.368871	0.256	0.161	2.06e-69
ENC1	1.57e-142	0.368342	0.214	0.096	4.66e-138
ACTR3	6.18e-109	0.36652	0.447	0.328	1.84e-104
SOD2	2.57e-25	0.366126	0.421	0.377	7.66e-21
ARPC2	2.85e-116	0.36593	0.707	0.637	8.5e-112
FBLIM1	1.07e-282	0.364556	0.193	0.049	3.2e-278
PDIA6	8.46e-139	0.364197	0.648	0.529	2.52e-134
VCL	2.75e-105	0.363586	0.454	0.332	8.18e-101
LAMC3	0	0.363468	0.101	0.006	0
FAM105A	1.74e-223	0.362385	0.13	0.027	5.18e-219
STAT2	1.72e-134	0.361991	0.26	0.134	5.13e-130
TTC3	6.08e-114	0.361767	0.551	0.436	1.81e-109
CNN3	8.75e-142	0.361465	0.688	0.583	2.6e-137
PRKG1	2.97e-135	0.361424	0.224	0.105	8.84e-131
TGM2	1.84e-95	0.361299	0.142	0.061	5.48e-91
CMIP	4.21e-158	0.360408	0.192	0.077	1.25e-153
COPB2	3.53e-124	0.359967	0.432	0.301	1.05e-119
GNB1	7.31e-92	0.359495	0.404	0.292	2.18e-87
ITPRIPL2	7.21e-102	0.359485	0.321	0.204	2.15e-97
UFM1	3.58e-108	0.359001	0.487	0.368	1.06e-103
FOXQ1	0	0.35797	0.116	0.009	0
PLK2	4.3e-141	0.356679	0.196	0.083	1.28e-136
MRVI1	5.14e-296	0.356639	0.162	0.031	1.53e-291
ENTPD1	3.09e-118	0.356351	0.204	0.096	9.19e-114
PDIA4	1.76e-123	0.355129	0.395	0.262	5.24e-119
CAP1	1.5e-80	0.354646	0.497	0.413	4.47e-76
RIN2	7.87e-155	0.350841	0.213	0.09	2.34e-150
MARCKS	1.38e-117	0.350812	0.615	0.495	4.12e-113
SEMA5A	1.91e-154	0.350425	0.151	0.051	5.69e-150
CAPZB	3.77e-140	0.350238	0.675	0.583	1.12e-135
DSG2	5.81e-154	0.349217	0.153	0.053	1.73e-149
SH3PXD2A	5.65e-126	0.348005	0.242	0.124	1.68e-121
AL078639.1	2.37e-85	0.34796	0.271	0.168	7.06e-81
CHST15	6.49e-152	0.344494	0.168	0.063	1.93e-147
GPX8	1.42e-108	0.344397	0.43	0.306	4.22e-104
SEC61G	1.01e-86	0.344192	0.587	0.505	3.02e-82
EPAS1	2.2e-58	0.343896	0.269	0.185	6.54e-54
LBH	1.53e-114	0.343739	0.241	0.125	4.56e-110
TRAM1	8.51e-142	0.343452	0.688	0.583	2.53e-137
RND3	3.06e-57	0.342992	0.434	0.344	9.12e-53
PDGFRA	1.85e-29	0.342832	0.662	0.637	5.51e-25
COL6A6	6.81e-104	0.342358	0.115	0.041	2.03e-99
F2RL2	1.11e-162	0.341622	0.127	0.035	3.3e-158
TMEM167A	1.75e-110	0.340647	0.417	0.29	5.21e-106
RNY3	5.49e-102	0.340062	0.195	0.097	1.63e-97
PDPN	6.42e-86	0.339478	0.508	0.398	1.91e-81
EIF4G3	5.24e-121	0.338786	0.474	0.337	1.56e-116
COPA	1.44e-96	0.338453	0.361	0.246	4.29e-92
P3H1	3.73e-123	0.338112	0.281	0.158	1.11e-118
MYO10	1.74e-214	0.337972	0.16	0.043	5.17e-210
SUGCT	5.29e-129	0.337875	0.12	0.038	1.57e-124
ADAR	1.45e-130	0.336213	0.307	0.173	4.32e-126
KRT6A	0	0.335967	0.15	0.021	0
KRT5	0	0.335697	0.174	0.033	0
MORF4L1	4.48e-181	0.335461	0.86	0.824	1.33e-176
MT-TE	5.51e-45	0.335227	0.444	0.375	1.64e-40
FNDC3B	3.14e-87	0.335057	0.486	0.378	9.34e-83
FILIP1L	4.55e-78	0.334176	0.486	0.379	1.35e-73
CLMP	5.55e-87	0.332758	0.508	0.399	1.65e-82
ASAP1	2.22e-115	0.331409	0.238	0.126	6.61e-111
NOP10	3.03e-97	0.330273	0.522	0.406	9.01e-93
ERBIN	2.58e-94	0.330185	0.254	0.149	7.7e-90
FADS1	1.21e-155	0.329479	0.195	0.077	3.61e-151
PRRX1	1.54e-60	0.328898	0.552	0.487	4.59e-56
CALM2	7.02e-107	0.328882	0.823	0.798	2.09e-102
SYTL2	3.16e-184	0.328561	0.152	0.045	9.42e-180
ATP5MF	1.51e-119	0.328352	0.621	0.507	4.49e-115
CSGALNACT2	1.17e-80	0.328307	0.295	0.193	3.49e-76
LPP	9.79e-62	0.328279	0.319	0.226	2.91e-57
TMED2	4.73e-106	0.327588	0.542	0.434	1.41e-101
MEST	3.21e-40	0.325462	0.147	0.092	9.55e-36
WIPF1	3.61e-97	0.325399	0.277	0.165	1.07e-92
KIFAP3	5.07e-75	0.325026	0.321	0.221	1.51e-70
YAP1	9.47e-85	0.324509	0.305	0.198	2.82e-80
DYNLT1	2.93e-112	0.324159	0.511	0.381	8.73e-108
GNAS	5.31e-99	0.322275	0.726	0.663	1.58e-94
MPHOSPH6	2.36e-110	0.320284	0.218	0.111	7.04e-106
PSMA4	1.72e-87	0.319347	0.521	0.416	5.11e-83
ITGB5	4.09e-62	0.318514	0.408	0.318	1.22e-57
ATOX1	2.19e-100	0.318233	0.459	0.335	6.51e-96
HSPE1	5.97e-21	0.315337	0.53	0.492	1.78e-16
WLS	3.3e-60	0.31528	0.36	0.27	9.84e-56
SCARB2	7.6e-86	0.315051	0.57	0.473	2.26e-81
MAP4K4	7.11e-95	0.314043	0.311	0.197	2.12e-90
MX2	2.72e-91	0.313777	0.157	0.073	8.09e-87
OAS2	1.81e-210	0.312868	0.119	0.024	5.4e-206
SDC1	1.5e-267	0.309448	0.125	0.019	4.48e-263
TAP1	1.54e-110	0.30942	0.185	0.086	4.58e-106
BMP1	8.34e-106	0.309207	0.268	0.154	2.48e-101
C4orf48	9.38e-115	0.308945	0.263	0.144	2.79e-110
SEC24D	1.64e-98	0.308747	0.285	0.173	4.89e-94
SLC39A6	7.34e-85	0.308576	0.291	0.187	2.19e-80
SLC16A3	5.91e-211	0.306499	0.139	0.034	1.76e-206
TWIST1	1.15e-70	0.306095	0.186	0.104	3.41e-66
UQCR10	4.5e-126	0.305929	0.62	0.488	1.34e-121
FAT4	8.69e-74	0.30588	0.183	0.101	2.59e-69
ARPC5	4.02e-97	0.305133	0.516	0.402	1.2e-92
PLOD1	2.96e-111	0.304381	0.257	0.142	8.8e-107
PAPSS2	1.13e-58	0.304238	0.31	0.225	3.37e-54
OLFM2	3.06e-235	0.302769	0.13	0.025	9.1e-231
P4HA1	1.14e-70	0.302087	0.39	0.296	3.39e-66
NDUFA4	1.53e-89	0.302028	0.768	0.72	4.54e-85
KRT14	1.78e-254	0.301941	0.128	0.022	5.3e-250
WIPI1	8.22e-121	0.301637	0.213	0.102	2.45e-116
PARP9	4.62e-101	0.301354	0.201	0.102	1.38e-96
HDLBP	2.7e-81	0.299874	0.615	0.542	8.03e-77
DNAJC3	4.08e-70	0.299468	0.425	0.327	1.22e-65
PSMA2	6.64e-62	0.298124	0.31	0.224	1.98e-57
PON2	7.84e-118	0.297607	0.209	0.101	2.34e-113
TGFB3	1.23e-67	0.297145	0.184	0.105	3.67e-63
SNAI2	1.12e-79	0.297142	0.33	0.22	3.35e-75
POMP	1.52e-76	0.296811	0.61	0.523	4.52e-72
FUT8	1.77e-111	0.29657	0.213	0.106	5.27e-107
STAMBPL1	3.93e-123	0.296214	0.168	0.069	1.17e-118
LAMC1	5.29e-60	0.296094	0.602	0.535	1.58e-55
TWSG1	3.53e-73	0.295508	0.426	0.324	1.05e-68
MAP4	2.17e-78	0.294961	0.431	0.328	6.46e-74
ABCC4	9.13e-156	0.294329	0.123	0.034	2.72e-151
CAV1	9.01e-76	0.293414	0.507	0.399	2.68e-71
PGK1	1.48e-50	0.293265	0.466	0.396	4.41e-46
TEAD1	3.31e-113	0.292718	0.202	0.097	9.86e-109
ATP5F1A	1.81e-76	0.292651	0.47	0.372	5.4e-72
PRKAR1A	1.65e-51	0.292597	0.472	0.4	4.92e-47
FMO3	4.43e-42	0.292075	0.105	0.056	1.32e-37
GAPDH	1.57e-98	0.290576	0.84	0.799	4.67e-94
SSR3	8.27e-74	0.28937	0.557	0.477	2.46e-69
EIF2AK2	9.44e-77	0.289015	0.339	0.232	2.81e-72
SPECC1	2.67e-231	0.288752	0.147	0.034	7.95e-227
ADAM10	3.79e-87	0.288018	0.233	0.134	1.13e-82
OST4	1.15e-106	0.287229	0.774	0.712	3.43e-102
RCN1	8.23e-64	0.285768	0.437	0.348	2.45e-59
LMO4	2.47e-75	0.2857	0.375	0.265	7.34e-71
FADS2	1.86e-79	0.28543	0.216	0.125	5.53e-75
NDUFC2	5.16e-74	0.285128	0.444	0.346	1.54e-69
TBX3	1.29e-81	0.284752	0.116	0.049	3.84e-77
GBP3	3.88e-102	0.284678	0.226	0.12	1.16e-97
SPRR1B	4.46e-140	0.284586	0.11	0.03	1.33e-135
KRT17	2.08e-289	0.284065	0.109	0.011	6.19e-285
DDX58	8.65e-99	0.283925	0.118	0.044	2.57e-94
AP2S1	1.65e-78	0.283911	0.445	0.338	4.92e-74
MAP3K5	2.68e-103	0.283299	0.195	0.096	7.98e-99
ARCN1	8.07e-75	0.283122	0.383	0.283	2.4e-70
GBP4	6.85e-39	0.282887	0.15	0.094	2.04e-34
TXNDC17	1.23e-101	0.282008	0.376	0.248	3.67e-97
TSPAN9	4.25e-118	0.281612	0.211	0.101	1.26e-113
RUNX2	1.25e-231	0.28159	0.135	0.028	3.72e-227
FRMD6	9.36e-72	0.279974	0.425	0.319	2.79e-67
MYL6	3.08e-86	0.278525	0.872	0.852	9.18e-82
REST	2.62e-71	0.278438	0.282	0.186	7.81e-67
UQCRQ	1.57e-84	0.277232	0.672	0.594	4.68e-80
FAM120A	3.1e-57	0.277213	0.293	0.208	9.22e-53
PLAU	7.08e-60	0.277176	0.343	0.244	2.11e-55
COPB1	1.46e-74	0.277009	0.487	0.386	4.35e-70
APOL6	1.01e-69	0.276525	0.277	0.18	3.01e-65
LRRC17	5.2e-15	0.275821	0.275	0.24	1.55e-10
USO1	9.32e-61	0.275746	0.32	0.232	2.77e-56
UQCR11	7.02e-74	0.275606	0.514	0.417	2.09e-69
PRR16	2.45e-145	0.275543	0.143	0.047	7.29e-141
ERAP2	3.01e-146	0.275276	0.215	0.091	8.96e-142
UBE2V2	2.43e-81	0.273752	0.343	0.234	7.24e-77
SURF4	2.62e-63	0.273709	0.389	0.296	7.81e-59
MAFB	3.82e-38	0.273708	0.203	0.14	1.14e-33
MT-CO1	2.1e-302	0.272251	1	0.996	6.24e-298
SH3GLB1	2.45e-78	0.271967	0.483	0.381	7.28e-74
RPL10P9	5.07e-85	0.271451	0.131	0.057	1.51e-80
C1orf198	3.47e-101	0.270988	0.161	0.072	1.03e-96
SAT1	4.8e-53	0.270946	0.681	0.606	1.43e-48
HEPH	1.17e-87	0.270122	0.19	0.098	3.48e-83
CTSS	2.27e-38	0.269394	0.282	0.214	6.77e-34
PLXDC1	3.87e-28	0.267297	0.242	0.187	1.15e-23
RALA	3.14e-60	0.26689	0.3	0.211	9.34e-56
GOLT1B	4.94e-68	0.266452	0.279	0.188	1.47e-63
KIF5B	5.34e-59	0.266352	0.488	0.405	1.59e-54
SPDL1	1.63e-133	0.265995	0.158	0.059	4.85e-129
ZBTB38	3.32e-58	0.265243	0.365	0.274	9.89e-54
RPN2	3.1e-69	0.265116	0.537	0.451	9.23e-65
TBC1D23	8.37e-76	0.26491	0.212	0.122	2.49e-71
EMILIN1	1.25e-45	0.264609	0.309	0.233	3.72e-41
SAMD9L	4.67e-70	0.264479	0.162	0.086	1.39e-65
ATP5F1E	2.68e-101	0.264413	0.811	0.756	7.97e-97
PPP1CC	2.08e-47	0.264141	0.369	0.291	6.2e-43
CFL1	4.76e-73	0.264002	0.72	0.68	1.42e-68
C6orf62	9.33e-64	0.263991	0.235	0.151	2.78e-59
SLC31A1	2.19e-108	0.263678	0.173	0.079	6.52e-104
PTMA	1.24e-130	0.263668	0.934	0.89	3.68e-126
FAM114A1	1.63e-61	0.26338	0.51	0.432	4.85e-57
DCBLD2	9.52e-70	0.263189	0.192	0.11	2.83e-65
SEC61A1	1.61e-65	0.263033	0.338	0.245	4.79e-61
ARRDC3	5.84e-69	0.262966	0.313	0.213	1.74e-64
STC2	1.47e-136	0.26194	0.102	0.026	4.37e-132
ZNF281	1.22e-78	0.261288	0.189	0.103	3.64e-74
ASCC3	2.18e-75	0.260949	0.272	0.174	6.49e-71
SPCS3	5.55e-69	0.260786	0.376	0.275	1.65e-64
CXCL3	1.07e-05	0.260554	0.162	0.146	0.318669
GFPT1	4.75e-68	0.259668	0.239	0.149	1.41e-63
MINOS1	6.73e-59	0.259571	0.432	0.345	2.01e-54
RCN3	2.53e-61	0.259565	0.397	0.307	7.54e-57
CTNNB1	3.5e-41	0.259133	0.341	0.271	1.04e-36
ZDHHC20	3.65e-80	0.258594	0.188	0.101	1.09e-75
SLC39A7	5.99e-69	0.258259	0.37	0.271	1.78e-64
EDNRB	1.19e-36	0.258132	0.123	0.073	3.55e-32
AKAP11	3.7e-74	0.258122	0.243	0.147	1.1e-69
CPD	7.24e-65	0.257947	0.19	0.111	2.16e-60
PAPOLA	4.21e-51	0.257925	0.487	0.416	1.25e-46
P3H4	1.3e-91	0.257396	0.204	0.108	3.86e-87
PDIA3	2.83e-121	0.257297	0.866	0.825	8.42e-117
RNY4	7.3e-70	0.256977	0.145	0.073	2.17e-65
ACP5	1.83e-46	0.256744	0.134	0.075	5.45e-42
MOB1A	7.96e-45	0.256256	0.364	0.291	2.37e-40
TMTC3	4.25e-73	0.255365	0.236	0.143	1.27e-68
SEMA3A	4.26e-99	0.255182	0.129	0.051	1.27e-94
FKBP14	2.53e-63	0.254792	0.315	0.223	7.52e-59
CAND1	1.54e-65	0.254431	0.243	0.156	4.59e-61
MIB1	8.43e-75	0.254291	0.181	0.097	2.51e-70
IFIH1	7.86e-74	0.254199	0.117	0.051	2.34e-69
S100A9	7.75e-30	0.254163	0.235	0.179	2.31e-25
RAB2A	2.54e-66	0.253762	0.526	0.444	7.57e-62
YIPF5	5.97e-67	0.25363	0.348	0.25	1.78e-62
IL1R1	1.2e-69	0.253373	0.544	0.426	3.56e-65
GOLGA4	1.55e-34	0.253018	0.374	0.313	4.62e-30
HMCN1	4.29e-29	0.252304	0.217	0.162	1.28e-24
COL27A1	1.08e-182	0.251449	0.119	0.027	3.23e-178
FLNA	1.1e-30	0.251053	0.402	0.35	3.27e-26
TMED7	1.24e-42	0.251005	0.3	0.228	3.69e-38
RNF213	3.88e-48	0.250401	0.221	0.148	1.15e-43
CHCHD10	2.39e-112	0.250341	0.147	0.059	7.13e-108
TMEM176B	2.13e-35	0.25023	0.507	0.451	6.33e-31
OSBPL8	8.4e-58	0.250169	0.432	0.343	2.5e-53
OLFML1	1.31e-84	-0.250848	0.24	0.379	3.91e-80
ROBO3	5.1e-126	-0.251015	0.029	0.142	1.52e-121
AC006453.2	8.08e-93	-0.251484	0.145	0.275	2.4e-88
CD63	3.83e-165	-0.251971	0.88	0.892	1.14e-160
CDC42EP2	5.56e-91	-0.252165	0.086	0.197	1.66e-86
TUBA1C	4.05e-15	-0.253219	0.301	0.334	1.21e-10
CELF2	1.23e-101	-0.253261	0.197	0.347	3.67e-97
ATP5F1D	3.44e-63	-0.25333	0.297	0.418	1.02e-58
INMT	1.57e-56	-0.253971	0.076	0.157	4.69e-52
SOD1	7.19e-64	-0.254294	0.582	0.686	2.14e-59
SERPINE2	2.22e-62	-0.254709	0.315	0.435	6.6e-58
HPGD	4.25e-49	-0.254765	0.051	0.116	1.27e-44
CP	4.59e-41	-0.2551	0.06	0.122	1.37e-36
GADD45A	1.37e-40	-0.256864	0.203	0.284	4.07e-36
COX7C	4.32e-83	-0.257202	0.694	0.786	1.29e-78
RPL41	6.27e-133	-0.258139	0.805	0.885	1.87e-128
NPC2	1.83e-82	-0.261007	0.576	0.709	5.46e-78
SLC29A1	4.96e-106	-0.261659	0.033	0.135	1.48e-101
ARHGAP10	1.89e-78	-0.261751	0.17	0.292	5.63e-74
ZNF593	9.94e-77	-0.263016	0.117	0.223	2.96e-72
FOXC1	5.72e-81	-0.26346	0.081	0.182	1.7e-76
PAF1	9.76e-80	-0.265313	0.172	0.294	2.91e-75
LITAF	3.89e-67	-0.26574	0.327	0.455	1.16e-62
HLA-DRA	4.02e-117	-0.266877	0.287	0.467	1.2e-112
FIBIN	1.77e-61	-0.267356	0.199	0.309	5.28e-57
APLP2	3.83e-100	-0.267371	0.38	0.541	1.14e-95
TMBIM1	2.37e-118	-0.268074	0.237	0.405	7.05e-114
JAM2	2.35e-89	-0.268231	0.1	0.215	7e-85
CD24	5.57e-52	-0.268314	0.043	0.106	1.66e-47
GABARAPL2	2.51e-67	-0.269264	0.401	0.527	7.46e-63
CHD1	2.38e-71	-0.269691	0.164	0.277	7.09e-67
SIVA1	9.64e-62	-0.269921	0.251	0.365	2.87e-57
SFRP2	1.94e-86	-0.270509	0.667	0.797	5.76e-82
NRK	1.26e-56	-0.270979	0.062	0.137	3.76e-52
LMO3	3.63e-94	-0.271445	0.041	0.138	1.08e-89
ZFHX3	4.39e-85	-0.271577	0.128	0.249	1.31e-80
ESD	2.49e-73	-0.272273	0.336	0.466	7.41e-69
OAZ1	2.65e-91	-0.27379	0.637	0.739	7.88e-87
RPL12	9.13e-135	-0.274347	0.774	0.836	2.72e-130
NFKBIZ	4.05e-35	-0.275647	0.246	0.331	1.2e-30
TNFAIP8L3	5.54e-127	-0.275796	0.038	0.155	1.65e-122
RPL32	6.99e-158	-0.275951	0.865	0.898	2.08e-153
F10	6.4e-105	-0.275966	0.071	0.189	1.91e-100
EEF1D	7.22e-97	-0.276275	0.57	0.7	2.15e-92
DBN1	2.94e-94	-0.276565	0.114	0.234	8.74e-90
RPS9	1.54e-122	-0.276723	0.738	0.809	4.6e-118
FGFR1	1.22e-125	-0.277365	0.384	0.566	3.63e-121
MIDN	9.54e-62	-0.277388	0.131	0.229	2.84e-57
GUSB	6.71e-85	-0.277667	0.23	0.363	2e-80
MT-ND3	2.49e-90	-0.277976	0.948	0.964	7.42e-86
SGCE	1.01e-87	-0.278026	0.337	0.489	3.02e-83
TIPARP	2.05e-83	-0.278373	0.078	0.183	6.11e-79
RPL19	5.12e-161	-0.278422	0.839	0.877	1.52e-156
ANXA4	1.12e-100	-0.280335	0.231	0.379	3.34e-96
ZFAND2A	2.04e-44	-0.280562	0.065	0.13	6.07e-40
CCL2	1.34e-13	-0.280728	0.457	0.411	3.98e-09
SSPN	1.34e-93	-0.282322	0.336	0.487	3.99e-89
HTRA3	1.93e-34	-0.282348	0.257	0.341	5.75e-30
PCDH9	1.45e-86	-0.28255	0.044	0.136	4.32e-82
HBEGF	2.38e-67	-0.282964	0.034	0.107	7.1e-63
NPDC1	5.15e-142	-0.283651	0.061	0.2	1.53e-137
EMILIN2	1.28e-120	-0.284136	0.068	0.196	3.82e-116
ATP1A1	2.66e-56	-0.284194	0.449	0.551	7.92e-52
MT-ND1	1.95e-191	-0.284678	0.971	0.974	5.8e-187
RPL41P5	2.03e-148	-0.285976	0.255	0.45	6.06e-144
RPS5	5.6e-118	-0.286761	0.691	0.795	1.67e-113
MT-ND2	5.19e-190	-0.287014	0.986	0.99	1.55e-185
BHLHE40	1.43e-50	-0.287016	0.175	0.268	4.27e-46
SMDT1	3.13e-85	-0.287961	0.204	0.337	9.32e-81
FAM129A	1.77e-135	-0.288018	0.065	0.203	5.27e-131
EPB41L4A-AS1	5.39e-100	-0.288368	0.12	0.248	1.6e-95
GNB2	1.19e-99	-0.288645	0.248	0.393	3.53e-95
NPR1	1.42e-161	-0.289676	0.014	0.138	4.23e-157
PDLIM4	3.79e-60	-0.289858	0.212	0.312	1.13e-55
C11orf96	7.41e-16	-0.289951	0.247	0.299	2.21e-11
CPXM2	3.37e-108	-0.290361	0.069	0.188	1e-103
RPL23A	1.15e-208	-0.290491	0.903	0.943	3.43e-204
ADD3	3.37e-138	-0.290737	0.417	0.611	1e-133
SEMA3E	1.93e-137	-0.293956	0.009	0.114	5.74e-133
NR4A3	1.24e-56	-0.293967	0.044	0.112	3.68e-52
CLTB	3.75e-107	-0.294477	0.184	0.329	1.12e-102
CHCHD2	9.05e-97	-0.294767	0.591	0.706	2.69e-92
TIMP1	3.1e-156	-0.296312	0.784	0.858	9.22e-152
PALM	2.28e-134	-0.296376	0.059	0.192	6.8e-130
LRPAP1	1.62e-96	-0.296754	0.379	0.532	4.82e-92
ZBTB16	9.74e-102	-0.296811	0.075	0.19	2.9e-97
ABCA8	3.39e-245	-0.298331	0.229	0.514	1.01e-240
IL6	4.23e-27	-0.298989	0.068	0.117	1.26e-22
THBS4	1.61e-61	-0.302293	0.076	0.161	4.8e-57
CYP27A1	1.67e-143	-0.302659	0.048	0.182	4.97e-139
TFPI	2.25e-123	-0.30295	0.558	0.742	6.69e-119
SDCBP	1.18e-91	-0.303436	0.496	0.631	3.52e-87
GPC6	2.43e-59	-0.304206	0.326	0.441	7.24e-55
RPL10	2.39e-200	-0.304601	0.857	0.886	7.11e-196
FBLN5	1.3e-119	-0.305418	0.376	0.555	3.86e-115
SPRY1	2.34e-43	-0.305464	0.482	0.573	6.97e-39
C16orf89	1.97e-131	-0.305778	0.028	0.145	5.86e-127
EIF4A3	9.34e-43	-0.30717	0.345	0.438	2.78e-38
ZFAS1	1.56e-108	-0.307467	0.309	0.47	4.63e-104
MBP	5.51e-121	-0.30778	0.053	0.176	1.64e-116
C1QTNF7	3.64e-96	-0.307813	0.077	0.191	1.08e-91
RPL27A	6.32e-219	-0.307999	0.87	0.904	1.88e-214
PSAP	2.37e-201	-0.308045	0.813	0.879	7.05e-197
H3F3B	1e-144	-0.308441	0.888	0.92	2.98e-140
TNFAIP2	5.24e-125	-0.308736	0.113	0.262	1.56e-120
RPL13A	1.02e-243	-0.309431	0.897	0.914	3.05e-239
BDKRB1	3.26e-69	-0.309675	0.032	0.106	9.7e-65
RSPO3	2.1e-85	-0.310143	0.113	0.227	6.25e-81
SLC19A2	2.22e-123	-0.310183	0.069	0.198	6.61e-119
DDX5	3.12e-108	-0.310977	0.836	0.868	9.28e-104
PLA2G16	3.71e-141	-0.311612	0.064	0.205	1.1e-136
TRIP10	1.25e-126	-0.312382	0.133	0.284	3.73e-122
CITED2	5.23e-39	-0.312664	0.208	0.291	1.56e-34
ADGRD1	4.99e-142	-0.31377	0.082	0.23	1.49e-137
IGSF10	9.07e-113	-0.315764	0.063	0.185	2.7e-108
FXYD6	4.84e-75	-0.316599	0.135	0.244	1.44e-70
CAB39L	2.13e-117	-0.317981	0.103	0.241	6.35e-113
EMP2	2.88e-95	-0.319013	0.278	0.426	8.58e-91
CXCL2	0.0155104	-0.319503	0.193	0.21	1
ABHD14A	1.13e-125	-0.319893	0.088	0.226	3.37e-121
FBN1	1.16e-16	-0.320063	0.76	0.768	3.46e-12
RPS27A	1.72e-204	-0.320448	0.864	0.891	5.12e-200
RPS16	6.49e-216	-0.323431	0.856	0.891	1.93e-211
ECM2	2.14e-152	-0.323491	0.231	0.424	6.37e-148
ZNF385A	4.89e-137	-0.324967	0.058	0.193	1.46e-132
RPL35A	2.38e-218	-0.325543	0.858	0.889	7.08e-214
NOP53	1.76e-133	-0.325625	0.274	0.457	5.25e-129
SH3BP5	4.39e-143	-0.326928	0.171	0.344	1.31e-138
PLBD1	1.74e-148	-0.327141	0.112	0.277	5.19e-144
RPS12	4.99e-196	-0.327172	0.803	0.851	1.49e-191
BLVRB	1.43e-122	-0.327409	0.16	0.314	4.25e-118
NOVA1	1.42e-125	-0.330078	0.038	0.155	4.22e-121
GSTM5	5.42e-113	-0.33032	0.086	0.213	1.61e-108
SCPEP1	1.23e-134	-0.330969	0.281	0.463	3.66e-130
TGFBR2	6.52e-121	-0.33207	0.368	0.54	1.94e-116
RPS25	1.75e-196	-0.332187	0.793	0.869	5.2e-192
RPL23	4.95e-228	-0.333123	0.874	0.897	1.47e-223
PIK3R1	6.21e-87	-0.333448	0.315	0.451	1.85e-82
ARL6IP5	1.08e-139	-0.333958	0.57	0.735	3.22e-135
RNH1	6.09e-120	-0.334257	0.298	0.462	1.81e-115
CIRBP	4.29e-145	-0.334334	0.391	0.584	1.28e-140
DDX21	1.24e-40	-0.334367	0.365	0.435	3.69e-36
ADAMTS5	1.19e-104	-0.334635	0.056	0.168	3.54e-100
CSF1	1.19e-105	-0.334937	0.117	0.249	3.53e-101
ADAMTS4	8.74e-15	-0.335555	0.101	0.137	2.6e-10
RPL18	7.83e-181	-0.335756	0.752	0.843	2.33e-176
UBA52	3.2e-181	-0.336257	0.733	0.824	9.52e-177
CSRNP1	6.53e-143	-0.336414	0.078	0.224	1.94e-138
RPS15A	1.19e-151	-0.337487	0.698	0.804	3.55e-147
TUBB6	7.28e-103	-0.337876	0.293	0.437	2.17e-98
JUN	1.22e-86	-0.338627	0.631	0.759	3.62e-82
RPL22	1.49e-151	-0.338704	0.629	0.773	4.43e-147
ICAM1	3.25e-17	-0.339483	0.207	0.255	9.67e-13
ABCC9	1.04e-120	-0.339955	0.105	0.248	3.11e-116
PLPP3	8.9e-132	-0.341141	0.368	0.558	2.65e-127
RPS23	3.2e-220	-0.341629	0.827	0.874	9.54e-216
REX1BD	3.7e-122	-0.342543	0.189	0.346	1.1e-117
DCLK1	6.68e-159	-0.342652	0.132	0.307	1.99e-154
RPS20	8.68e-218	-0.342671	0.811	0.866	2.58e-213
RPS13	8.36e-252	-0.343708	0.868	0.911	2.49e-247
VAMP2	1.46e-120	-0.343772	0.24	0.404	4.35e-116
COLEC12	1.22e-126	-0.344186	0.176	0.337	3.65e-122
ID2	5.77e-71	-0.344753	0.226	0.349	1.72e-66
CD99	5.55e-184	-0.349194	0.656	0.804	1.65e-179
LRP1	7.05e-150	-0.350882	0.547	0.719	2.1e-145
FAU	3.75e-190	-0.35416	0.759	0.85	1.12e-185
VAT1	1.11e-149	-0.355022	0.217	0.399	3.29e-145
VASN	1.48e-93	-0.355527	0.154	0.281	4.39e-89
GYPC	2.7e-137	-0.355722	0.226	0.401	8.03e-133
PEBP1	3.11e-137	-0.356126	0.503	0.668	9.25e-133
LHFPL6	2.75e-140	-0.356505	0.423	0.609	8.18e-136
ALDH2	6.73e-170	-0.356702	0.168	0.36	2e-165
RTN4	4.04e-128	-0.356752	0.568	0.692	1.2e-123
METRNL	7.72e-141	-0.357757	0.105	0.258	2.3e-136
SPTBN1	8.15e-180	-0.358421	0.466	0.674	2.43e-175
CRYAB	1.44e-50	-0.359028	0.264	0.37	4.3e-46
C17orf58	2.81e-125	-0.359384	0.05	0.172	8.36e-121
NEGR1	7.78e-145	-0.359532	0.155	0.327	2.32e-140
ANK2	2.72e-166	-0.360363	0.158	0.35	8.11e-162
TSPAN4	5.15e-140	-0.362682	0.287	0.468	1.53e-135
MZT2B	5.03e-132	-0.363739	0.268	0.439	1.5e-127
MFGE8	4.49e-121	-0.364231	0.385	0.549	1.34e-116
PXDC1	1.45e-163	-0.365913	0.13	0.306	4.31e-159
SGK1	5.79e-17	-0.366651	0.227	0.27	1.73e-12
MAT2A	3.4e-108	-0.36702	0.152	0.29	1.01e-103
NT5E	5.62e-170	-0.367572	0.129	0.309	1.67e-165
RPL36	8.62e-246	-0.367592	0.823	0.889	2.57e-241
MCUB	1.04e-183	-0.367689	0.101	0.282	3.1e-179
RPS15	3.35e-244	-0.368962	0.805	0.876	9.98e-240
SNHG6	4.09e-154	-0.369651	0.293	0.486	1.22e-149
RPL38	1.23e-213	-0.369962	0.758	0.839	3.65e-209
HLA-DRB1	8.02e-156	-0.370389	0.122	0.294	2.39e-151
GNPNAT1	4.34e-64	-0.372438	0.14	0.234	1.29e-59
ANGPTL1	2.3e-143	-0.372495	0.151	0.322	6.84e-139
RPL14	3.87e-235	-0.372571	0.788	0.868	1.15e-230
HMGA1	1.05e-89	-0.374764	0.088	0.197	3.13e-85
RARRES1	8.08e-69	-0.374948	0.169	0.283	2.41e-64
SPSB1	2.28e-110	-0.37524	0.13	0.264	6.8e-106
CD74	1.62e-146	-0.37528	0.424	0.619	4.84e-142
KLF6	4.56e-73	-0.376888	0.407	0.526	1.36e-68
ABCA6	5.53e-174	-0.377364	0.155	0.352	1.65e-169
CTSF	8.89e-180	-0.377598	0.205	0.406	2.65e-175
IGF1	4.13e-244	-0.378102	0.294	0.578	1.23e-239
LSP1	3.05e-207	-0.378229	0.138	0.348	9.08e-203
RPL21	0	-0.378928	0.912	0.953	0
CPQ	3.28e-159	-0.37916	0.34	0.538	9.76e-155
SELENOW	4.25e-135	-0.379495	0.524	0.679	1.27e-130
RPL37A	0	-0.379913	0.874	0.905	0
NNMT	2.22e-56	-0.380183	0.583	0.66	6.61e-52
H2AFJ	1.42e-130	-0.381008	0.245	0.414	4.22e-126
EMP3	3.73e-92	-0.381026	0.597	0.695	1.11e-87
RGS2	6.28e-72	-0.382459	0.207	0.329	1.87e-67
CTSH	5.1e-135	-0.382911	0.167	0.331	1.52e-130
CSTB	2.44e-116	-0.385062	0.493	0.638	7.27e-112
RPL9	4.51e-294	-0.387305	0.841	0.896	1.34e-289
CTGF	1.22e-61	-0.387544	0.469	0.582	3.62e-57
CKB	1.34e-174	-0.387881	0.035	0.182	3.99e-170
CPE	3.23e-145	-0.388123	0.244	0.429	9.62e-141
EGR3	6.58e-123	-0.389402	0.07	0.199	1.96e-118
MTUS1	4.68e-138	-0.389748	0.151	0.316	1.39e-133
KLF9	4.39e-154	-0.393333	0.357	0.551	1.31e-149
NENF	2.08e-164	-0.394735	0.315	0.513	6.2e-160
RPL8	1.37e-237	-0.394817	0.748	0.831	4.08e-233
CREB5	4e-156	-0.394875	0.087	0.244	1.19e-151
GALNT15	1.45e-110	-0.398069	0.078	0.2	4.31e-106
MAFF	1.01e-109	-0.398381	0.095	0.222	3.02e-105
TSC22D3	3.91e-117	-0.3987	0.311	0.483	1.16e-112
CYR61	1.33e-62	-0.398871	0.473	0.564	3.95e-58
RPL9P9	5.76e-203	-0.399049	0.487	0.691	1.71e-198
RPL11	0	-0.400621	0.869	0.906	0
SH3BGRL3	4.63e-58	-0.401004	0.649	0.705	1.38e-53
CCNL1	2.87e-113	-0.40134	0.247	0.401	8.56e-109
C1orf21	9.85e-229	-0.401448	0.243	0.49	2.93e-224
METTL7A	1.98e-209	-0.402194	0.251	0.486	5.89e-205
RPL24	8.57e-279	-0.402439	0.772	0.861	2.55e-274
IER2	1.01e-113	-0.402863	0.316	0.48	3.02e-109
EPB41L2	1.16e-189	-0.403871	0.366	0.583	3.45e-185
SMIM14	3.73e-164	-0.405188	0.26	0.452	1.11e-159
GPC3	6.36e-144	-0.405696	0.046	0.181	1.89e-139
UGP2	6.12e-67	-0.406407	0.398	0.502	1.82e-62
ADAMTSL4	1.5e-226	-0.409715	0.059	0.25	4.47e-222
LGALS3	5.22e-182	-0.409808	0.708	0.821	1.56e-177
RPS29	0	-0.410007	0.894	0.931	0
SHISA3	1.92e-153	-0.411614	0.015	0.136	5.71e-149
ZFP36L2	3.02e-169	-0.411761	0.473	0.669	8.99e-165
MATN2	4.39e-189	-0.412276	0.096	0.283	1.31e-184
CD248	2.38e-69	-0.415966	0.378	0.481	7.07e-65
NFIB	7.31e-212	-0.416694	0.227	0.461	2.18e-207
PID1	3.52e-181	-0.420147	0.168	0.367	1.05e-176
GABARAPL1	1.35e-157	-0.420344	0.222	0.406	4.02e-153
VSIR	5.29e-204	-0.422046	0.12	0.319	1.58e-199
EIF1B	3.51e-130	-0.423235	0.298	0.467	1.04e-125
HSD17B11	2.14e-201	-0.423278	0.175	0.386	6.36e-197
RGCC	8.26e-13	-0.424044	0.239	0.272	2.46e-08
RPLP2	0	-0.425133	0.845	0.894	0
RHOB	4.04e-162	-0.427837	0.257	0.452	1.2e-157
LTBP3	1.77e-222	-0.429189	0.178	0.403	5.28e-218
SRPX	9e-200	-0.429373	0.259	0.482	2.68e-195
S100A6	0	-0.432882	0.938	0.945	0
RPL37	0	-0.434345	0.873	0.903	0
PIM1	5.46e-120	-0.436688	0.097	0.231	1.63e-115
TPSAB1	1.77e-157	-0.438762	0.033	0.169	5.27e-153
TUBB4B	7.17e-164	-0.438784	0.218	0.405	2.13e-159
AOX1	1.8e-226	-0.441439	0.064	0.26	5.36e-222
LINC01133	1.64e-180	-0.441956	0.028	0.174	4.89e-176
OAF	2.62e-178	-0.442258	0.267	0.464	7.8e-174
ABI3BP	0	-0.447083	0.36	0.744	0
OSR1	1.77e-182	-0.44768	0.072	0.24	5.28e-178
TAGLN2	2.95e-201	-0.448481	0.655	0.768	8.77e-197
SERPINF1	1.25e-215	-0.450004	0.62	0.765	3.72e-211
VEGFD	3.49e-182	-0.450877	0.032	0.183	1.04e-177
ALDH1A1	1.69e-208	-0.451435	0.166	0.387	5.03e-204
ANG	4.08e-167	-0.458598	0.089	0.255	1.21e-162
PDK4	1.75e-157	-0.459734	0.112	0.284	5.22e-153
KLF2	3.21e-166	-0.462272	0.074	0.234	9.56e-162
CPVL	3.48e-214	-0.46269	0.038	0.212	1.04e-209
CLEC3B	2.1e-255	-0.463452	0.022	0.21	6.26e-251
ITM2B	0	-0.463573	0.805	0.892	0
FMO2	2.42e-51	-0.46616	0.145	0.233	7.21e-47
DDAH2	2.64e-240	-0.467316	0.197	0.431	7.87e-236
SERTAD1	7.6e-157	-0.467627	0.095	0.253	2.26e-152
ATF3	3.39e-90	-0.471267	0.158	0.284	1.01e-85
ARL4D	2.27e-179	-0.473672	0.062	0.224	6.75e-175
ANGPTL4	3.59e-61	-0.480557	0.062	0.14	1.07e-56
PLP2	7.51e-179	-0.481206	0.294	0.484	2.23e-174
ADAMTSL3	1.68e-225	-0.484252	0.039	0.223	5e-221
SOCS3	4.57e-162	-0.484813	0.203	0.388	1.36e-157
THBS1	2.42e-12	-0.48594	0.493	0.49	7.21e-08
DUSP1	2.59e-206	-0.48643	0.511	0.702	7.7e-202
RPL30	0	-0.487199	0.832	0.895	0
EIF1	0	-0.487758	0.873	0.917	0
MT1M	2.42e-76	-0.487767	0.102	0.204	7.2e-72
ITGBL1	6.02e-242	-0.489797	0.187	0.429	1.79e-237
VIT	1.42e-244	-0.494547	0.042	0.238	4.23e-240
RPS21	0	-0.494824	0.717	0.831	0
PTHLH	2.91e-105	-0.495061	0.088	0.21	8.67e-101
FCGRT	1.9e-267	-0.495486	0.305	0.562	5.66e-263
SLIT2	2.32e-209	-0.496101	0.127	0.334	6.92e-205
NUPR1	8.86e-180	-0.49822	0.413	0.603	2.64e-175
CD9	3.37e-200	-0.499737	0.371	0.592	1e-195
RPL13	0	-0.50057	0.828	0.884	0
GPX4	1.52e-225	-0.501914	0.491	0.686	4.53e-221
HMOX1	6.57e-73	-0.508729	0.086	0.18	1.96e-68
PLTP	6.35e-279	-0.51114	0.298	0.57	1.89e-274
SRSF5	1.68e-256	-0.512371	0.416	0.641	4.99e-252
PROS1	1.1e-252	-0.513112	0.195	0.446	3.27e-248
COL14A1	0	-0.513505	0.423	0.776	0
THBD	7.29e-54	-0.515783	0.07	0.144	2.17e-49
C1R	0	-0.516459	0.839	0.896	0
FKBP5	1.88e-165	-0.516924	0.301	0.491	5.59e-161
EPHX1	6.26e-264	-0.519941	0.253	0.504	1.87e-259
EZR	2.09e-165	-0.522444	0.109	0.281	6.24e-161
LRRN4CL	1.04e-295	-0.525137	0.113	0.363	3.1e-291
CADM3	1.21e-244	-0.525473	0.038	0.228	3.6e-240
TNFRSF12A	1.8e-31	-0.526314	0.346	0.386	5.37e-27
EBF1	2.3e-276	-0.534472	0.153	0.402	6.84e-272
PLAUR	6.2e-30	-0.537487	0.311	0.359	1.85e-25
SELENOP	0	-0.540551	0.344	0.707	0
FOS	4.97e-134	-0.541793	0.63	0.78	1.48e-129
CTSL	6.26e-81	-0.543401	0.439	0.557	1.87e-76
ERRFI1	9.13e-137	-0.547921	0.308	0.476	2.72e-132
S100A4	0	-0.558583	0.755	0.888	0
GPNMB	3.02e-307	-0.561976	0.582	0.787	9e-303
SVEP1	3.25e-233	-0.562672	0.206	0.439	9.69e-229
CDKN1A	3.89e-183	-0.565524	0.262	0.459	1.16e-178
ABCA9	4.35e-283	-0.566499	0.069	0.299	1.3e-278
GADD45B	2.02e-118	-0.567967	0.308	0.469	6.03e-114
USP53	1.16e-250	-0.568569	0.106	0.33	3.44e-246
S100A13	2.07e-271	-0.57341	0.448	0.664	6.16e-267
RPS28	0	-0.573577	0.738	0.858	0
PMP22	0	-0.576414	0.566	0.78	0
PNRC1	6.07e-241	-0.579927	0.401	0.626	1.81e-236
FOSL1	1.48e-192	-0.586621	0.069	0.238	4.4e-188
HSPB8	3.28e-230	-0.588191	0.093	0.297	9.77e-226
CYBRD1	0	-0.591236	0.462	0.76	0
KCNN3	1.13e-142	-0.593886	0.034	0.159	3.36e-138
VEGFA	1.86e-158	-0.599308	0.162	0.336	5.54e-154
GFPT2	7.18e-211	-0.601545	0.163	0.365	2.14e-206
CEBPD	1.69e-219	-0.604716	0.33	0.561	5.02e-215
UBC	6.16e-234	-0.608961	0.731	0.836	1.83e-229
MT1E	9.13e-15	-0.620124	0.459	0.478	2.72e-10
JUND	6.76e-273	-0.621775	0.3	0.551	2.01e-268
HSPB6	0	-0.623113	0.221	0.525	0
IL33	0	-0.623545	0.126	0.402	0
LMNA	3.18e-186	-0.627512	0.466	0.629	9.47e-182
DEPP1	8.6e-89	-0.630354	0.114	0.23	2.56e-84
MYADM	2.35e-253	-0.634234	0.392	0.603	7.01e-249
MAMDC2	6.44e-301	-0.638245	0.069	0.31	1.92e-296
RAMP2	2.9e-286	-0.643225	0.047	0.264	8.62e-282
NFIA	0	-0.645489	0.301	0.657	0
BAG3	7.91e-127	-0.658536	0.145	0.294	2.36e-122
MT1X	4.65e-34	-0.660527	0.329	0.397	1.38e-29
FHL1	0	-0.662615	0.351	0.658	0
ANXA1	0	-0.664565	0.683	0.857	0
FBLN2	0	-0.681211	0.525	0.718	0
TGFBR3	0	-0.691024	0.138	0.442	0
DPT	0	-0.70919	0.396	0.733	0
MYC	9.84e-306	-0.710021	0.148	0.402	2.93e-301
EGR1	0	-0.71182	0.469	0.741	0
PTGIS	0	-0.720021	0.122	0.453	0
SFRP1	1.71e-289	-0.721821	0.036	0.253	5.09e-285
CILP	0	-0.731284	0.154	0.427	0
KLF4	0	-0.752166	0.159	0.438	0
EMP1	2.41e-120	-0.757021	0.714	0.773	7.16e-116
PODN	0	-0.758673	0.322	0.707	0
MFAP4	0	-0.763097	0.637	0.884	0
SMOC2	0	-0.768503	0.117	0.393	0
ADIRF	0	-0.77703	0.278	0.643	0
AKAP12	0	-0.779545	0.35	0.684	0
TPSB2	0	-0.781232	0.103	0.361	0
ABLIM1	0	-0.783478	0.096	0.462	0
SERPING1	0	-0.787718	0.802	0.931	0
MGST1	0	-0.791475	0.283	0.647	0
JUNB	0	-0.799598	0.487	0.7	0
PTX3	1.66e-99	-0.804224	0.064	0.174	4.94e-95
DCN	0	-0.816645	0.995	0.991	0
TPPP3	8.71e-307	-0.817342	0.128	0.381	2.59e-302
FBLN1	0	-0.827652	0.562	0.892	0
SERPINE1	4.15e-19	-0.831073	0.251	0.287	1.23e-14
SPARCL1	0	-0.831606	0.621	0.903	0
MT1A	8.57e-148	-0.842165	0.049	0.184	2.55e-143
HSPA1B	6.57e-155	-0.868957	0.234	0.414	1.96e-150
UGDH	1.12e-160	-0.879301	0.262	0.422	3.34e-156
APOD	4.63e-173	-0.900807	0.37	0.573	1.38e-168
TIMP3	0	-0.904994	0.504	0.867	0
OMD	0	-0.906533	0.226	0.617	0
WISP2	0	-0.907877	0.044	0.331	0
SLIT3	0	-0.911908	0.156	0.55	0
GPRC5A	0	-0.912531	0.079	0.331	0
PDGFRL	0	-0.91755	0.16	0.515	0
ADH1B	0	-0.919583	0.255	0.59	0
CCDC80	0	-0.920646	0.681	0.923	0
CXCL12	0	-0.929294	0.318	0.746	0
OGN	0	-0.930137	0.286	0.784	0
PROCR	1.06e-263	-0.9393	0.124	0.347	3.15e-259
LTBP4	0	-0.940779	0.347	0.752	0
HAS1	6.67e-240	-0.94399	0.014	0.187	1.99e-235
ITM2A	0	-0.975563	0.149	0.6	0
C1QTNF3	0	-0.992014	0.105	0.471	0
TXNIP	0	-0.994688	0.367	0.718	0
BTG2	0	-0.995998	0.148	0.433	0
MEDAG	0	-1.00004	0.197	0.494	0
SCN7A	3.65e-267	-1.01749	0.151	0.381	1.09e-262
CD55	0	-1.02642	0.219	0.48	0
FOSB	5.7e-280	-1.03485	0.223	0.466	1.7e-275
S100A10	0	-1.04174	0.658	0.82	0
NR4A1	0	-1.05858	0.187	0.478	0
CD34	0	-1.07108	0.109	0.568	0
PRELP	0	-1.07646	0.184	0.677	0
MT2A	2.42e-196	-1.07833	0.598	0.755	7.22e-192
HSPA1A	4.58e-102	-1.08355	0.421	0.56	1.36e-97
DNAJB1	5.66e-221	-1.09934	0.274	0.494	1.69e-216
SOD3	0	-1.10146	0.239	0.688	0
ZFP36	0	-1.11147	0.455	0.791	0
UAP1	0	-1.11712	0.218	0.517	0
EFEMP1	0	-1.11896	0.403	0.803	0
SEMA3C	0	-1.12348	0.154	0.492	0
MYOC	0	-1.15584	0.016	0.249	0
CST3	0	-1.16767	0.675	0.909	0
C3	0	-1.18145	0.399	0.834	0
PLAC9	0	-1.19782	0.326	0.791	0
SFRP4	2.2e-229	-1.2147	0.158	0.375	6.56e-225
SCARA5	0	-1.25385	0.087	0.536	0
CHRDL1	0	-1.29958	0.089	0.593	0
ACKR3	0	-1.38474	0.107	0.474	0
MGP	0	-1.39592	0.475	0.944	0
CLU	0	-1.46875	0.36	0.867	0
C7	0	-1.46912	0.211	0.566	0
FGL2	1e-295	-1.52068	0.1	0.344	2.99e-291
SLPI	0	-1.61891	0.056	0.395	0
PCOLCE2	0	-1.64463	0.051	0.507	0
MFAP5	0	-1.67762	0.285	0.725	0
GPX3	0	-1.72916	0.157	0.681	0
IGFBP6	0	-1.77721	0.334	0.763	0
GSN	0	-1.8494	0.469	0.894	0
PI16	0	-1.86605	0.062	0.556	0
CFD	0	-2.15021	0.251	0.76	0
PLA2G2A	0	-2.49102	0.045	0.415	0

## Sheet: P20112001.cluster3_diffgenes
gene_id	p_val	avg_logFC	pct.1	pct.2	p_val_adj
MFAP5	0	1.57576	0.961	0.517	0
SEMA3C	0	1.31645	0.784	0.3	0
PCOLCE2	0	1.29902	0.797	0.278	0
IGFBP6	0	1.29887	0.94	0.577	0
CD55	0	1.27857	0.713	0.329	0
ACKR3	0	1.18958	0.772	0.27	0
CFD	0	1.13382	0.944	0.547	0
PRG4	1.62e-209	1.1321	0.131	0.029	4.83e-205
SLPI	0	1.12936	0.625	0.221	0
PI16	0	1.0347	0.798	0.33	0
FBN1	0	1.01852	0.932	0.716	0
SCARA5	0	1.01507	0.798	0.318	0
CD248	0	0.948561	0.733	0.374	0
TPPP3	0	0.944047	0.578	0.243	0
FBLN2	0	0.922801	0.917	0.598	0
CADM3	0	0.868018	0.474	0.095	0
CILP	0	0.841651	0.619	0.285	0
SH3BGRL3	0	0.773506	0.859	0.641	0
PLAC9	0	0.766701	0.922	0.607	0
S100A10	0	0.754664	0.951	0.731	0
GPX3	0	0.748005	0.784	0.487	0
PTHLH	6.42e-253	0.744668	0.324	0.138	1.91e-248
PROCR	0	0.725989	0.501	0.232	0
GALNT15	0	0.723909	0.387	0.106	0
LINC01133	0	0.703128	0.347	0.076	0
GSN	0	0.701029	0.981	0.736	0
ADAMTS5	0	0.700159	0.347	0.08	0
WISP2	0	0.696168	0.489	0.195	0
CHRDL1	0	0.692133	0.776	0.382	0
S100A4	0	0.686129	0.973	0.822	0
UAP1	0	0.678909	0.681	0.375	0
EFEMP1	0	0.675019	0.942	0.638	0
CLEC3B	0	0.665257	0.427	0.086	0
FSTL1	0	0.657169	0.901	0.752	0
RAMP2	0	0.65548	0.423	0.148	0
HTRA3	5.29e-196	0.652744	0.463	0.278	1.58e-191
C17orf58	0	0.651017	0.355	0.08	0
TIMP3	0	0.648697	0.96	0.726	0
CD34	0	0.648082	0.747	0.372	0
CST3	0	0.620968	0.976	0.817	0
PTGIS	0	0.589584	0.623	0.299	0
CYP4B1	0	0.588304	0.206	0.026	0
THBD	2.03e-58	0.559134	0.186	0.109	6.05e-54
MFAP4	0	0.552123	0.955	0.786	0
PLA2G2A	0	0.544404	0.596	0.246	0
ITGBL1	0	0.538824	0.607	0.301	0
TGFBR3	0	0.522383	0.597	0.301	0
S100A6	0	0.512985	0.985	0.93	0
TRAC	0	0.509501	0.224	0.044	0
GPX4	0	0.508952	0.814	0.587	0
LTBP4	0	0.508554	0.879	0.588	0
ABLIM1	0	0.502866	0.638	0.295	0
C1QTNF3	0	0.494836	0.631	0.309	0
KLF2	5.65e-275	0.494325	0.353	0.148	1.68e-270
PRELP	0	0.488657	0.801	0.487	0
EMILIN2	0	0.484015	0.347	0.111	0
EMP3	5.27e-241	0.483008	0.809	0.63	1.57e-236
PRSS23	6.29e-237	0.478605	0.617	0.395	1.87e-232
BTG2	6.1e-149	0.47858	0.504	0.323	1.82e-144
KLF4	0	0.477712	0.579	0.309	0
VSIR	0	0.465585	0.465	0.213	0
AOX1	0	0.463248	0.391	0.16	0
ADAMTSL4	0	0.462227	0.404	0.144	0
PAMR1	0	0.461567	0.402	0.158	0
CREB5	0	0.460661	0.385	0.153	0
PLTP	4.96e-271	0.459457	0.696	0.448	1.48e-266
SDC2	5.82e-246	0.458999	0.7	0.482	1.73e-241
DBN1	0	0.451303	0.402	0.146	0
F10	9.66e-305	0.450726	0.316	0.114	2.88e-300
ARL4D	9.96e-244	0.449096	0.331	0.142	2.97e-239
SFRP1	1.96e-119	0.447302	0.305	0.17	5.84e-115
CPE	1.01e-275	0.443917	0.585	0.324	3e-271
TXNIP	1.83e-219	0.439737	0.805	0.583	5.44e-215
CTSH	1.81e-216	0.439407	0.448	0.245	5.38e-212
CLU	0	0.437088	0.959	0.683	0
CD99	0	0.436853	0.909	0.726	0
ITM2A	1.01e-305	0.436622	0.713	0.426	3e-301
S100A13	4.86e-278	0.430022	0.791	0.559	1.45e-273
SMIM14	0	0.424745	0.62	0.342	0
OSR2	8.69e-246	0.424222	0.311	0.127	2.59e-241
EBF1	0	0.423539	0.546	0.281	0
PMP22	0	0.422688	0.899	0.678	0
TPSB2	5.65e-174	0.418858	0.451	0.254	1.68e-169
ISLR	0	0.411909	0.911	0.722	0
ZNF385A	4.36e-296	0.410969	0.314	0.114	1.3e-291
FABP3	2.35e-195	0.40914	0.139	0.035	7e-191
LOXL1	1.86e-179	0.402934	0.378	0.205	5.54e-175
CSF1	8.57e-203	0.400705	0.359	0.175	2.55e-198
HSD3B7	0	0.400037	0.267	0.067	0
AKAP12	1.76e-252	0.398308	0.787	0.549	5.23e-248
VAT1	1.76e-263	0.390901	0.542	0.3	5.23e-259
LRRN4CL	3.84e-286	0.388807	0.496	0.245	1.14e-281
ANXA2	0	0.387487	0.975	0.878	0
DDAH2	1.32e-278	0.387485	0.569	0.316	3.93e-274
DEPP1	6.47e-34	0.387302	0.257	0.186	1.93e-29
ANGPTL4	1.03e-19	0.386494	0.153	0.112	3.06e-15
USP53	2.4e-209	0.382899	0.436	0.229	7.15e-205
HAS1	3.06e-105	0.382298	0.234	0.119	9.12e-101
UGDH	3.69e-75	0.380302	0.488	0.353	1.1e-70
RNH1	1.5e-234	0.379653	0.597	0.37	4.48e-230
UGP2	3.34e-96	0.376136	0.587	0.444	9.94e-92
TAGLN2	2.46e-210	0.373306	0.859	0.705	7.33e-206
SFRP4	1.31e-117	0.373297	0.453	0.284	3.91e-113
ANXA4	1.68e-257	0.373162	0.525	0.289	5e-253
MGST1	3.88e-258	0.366825	0.767	0.498	1.16e-253
DPP4	6.43e-301	0.363141	0.328	0.12	1.91e-296
C1R	1.94e-275	0.362632	0.96	0.858	5.78e-271
CD151	5.79e-204	0.361737	0.621	0.408	1.72e-199
GAS1	1.93e-140	0.357396	0.369	0.21	5.75e-136
RHOB	5.1e-167	0.356034	0.555	0.361	1.52e-162
DCN	0	0.355737	1	0.989	0
NT5E	1.41e-250	0.355082	0.436	0.215	4.2e-246
PIGT	2.39e-207	0.354587	0.517	0.307	7.1e-203
ADGRD1	1.37e-265	0.354452	0.352	0.148	4.09e-261
PALM	5.28e-255	0.352719	0.302	0.117	1.57e-250
AIF1L	0	0.349741	0.205	0.029	0
ADI1	2.5e-205	0.347322	0.564	0.353	7.44e-201
GAS7	2.71e-203	0.345235	0.408	0.211	8.07e-199
SLIT3	1.5e-159	0.344309	0.608	0.411	4.47e-155
SERPING1	0	0.34313	0.981	0.876	0
ARHGAP29	7.35e-257	0.342067	0.3	0.114	2.19e-252
CD9	4.45e-164	0.341471	0.699	0.492	1.32e-159
RAB32	3.26e-162	0.341053	0.358	0.193	9.7e-158
NUPR1	1.31e-177	0.33711	0.715	0.51	3.89e-173
RHOA	3.52e-196	0.335569	0.82	0.656	1.05e-191
GNPNAT1	8.77e-33	0.334416	0.258	0.198	2.61e-28
SEMA3B	3.61e-239	0.333146	0.279	0.107	1.08e-234
CYBRD1	4.85e-255	0.333057	0.873	0.634	1.44e-250
CCDC80	1.28e-215	0.331505	0.977	0.832	3.8e-211
OGN	1.47e-191	0.330338	0.858	0.608	4.36e-187
CD24	1.77e-169	0.328581	0.184	0.063	5.27e-165
SFRP2	3.66e-87	0.327576	0.858	0.739	1.09e-82
NPR1	3.06e-271	0.325446	0.234	0.071	9.11e-267
VEGFD	3.8e-198	0.324731	0.271	0.11	1.13e-193
FBLN1	5.22e-178	0.319065	0.966	0.768	1.55e-173
VASN	6.29e-136	0.318795	0.373	0.214	1.87e-131
GPNMB	2.71e-174	0.315817	0.881	0.695	8.07e-170
APBB1IP	2.62e-294	0.315038	0.224	0.06	7.79e-290
PLP2	1.42e-134	0.313065	0.573	0.398	4.21e-130
FOS	7.42e-101	0.3124	0.855	0.711	2.21e-96
CLTB	3e-165	0.311668	0.433	0.252	8.93e-161
SOD3	5.63e-264	0.310625	0.802	0.515	1.68e-259
ROBO3	1.11e-228	0.310104	0.232	0.079	3.3e-224
DEFB1	7.76e-242	0.309042	0.119	0.019	2.31e-237
HSPB8	2.75e-182	0.308848	0.393	0.205	8.19e-178
ADAMTS16	0	0.306902	0.179	0.033	0
ITM2B	1.39e-259	0.306752	0.955	0.846	4.15e-255
GYPC	2.19e-184	0.305943	0.52	0.311	6.51e-180
CKB	2.95e-175	0.304041	0.263	0.112	8.79e-171
REXO2	3.67e-150	0.303898	0.632	0.441	1.09e-145
FCGRT	1.29e-172	0.303057	0.661	0.452	3.85e-168
PHGDH	2.01e-225	0.301119	0.256	0.095	5.99e-221
HCFC1R1	3.19e-135	0.298749	0.505	0.327	9.49e-131
CNTN4	1.33e-257	0.298168	0.282	0.101	3.95e-253
MFGE8	4.53e-151	0.293465	0.658	0.465	1.35e-146
CP	2.56e-72	0.292783	0.172	0.088	7.64e-68
IL18	5.19e-236	0.292705	0.179	0.047	1.55e-231
SEMA3E	4.05e-232	0.291755	0.196	0.056	1.21e-227
TPSAB1	2.27e-103	0.291751	0.223	0.11	6.77e-99
AC006453.2	4.88e-241	0.291353	0.408	0.194	1.45e-236
GNB2	1.06e-144	0.290749	0.495	0.317	3.14e-140
LSP1	5.3e-202	0.288103	0.461	0.249	1.58e-197
RGCC	1.44e-09	0.28789	0.292	0.256	4.3e-05
METRNL	3.99e-135	0.28672	0.338	0.187	1.19e-130
NTN4	4.2e-248	0.286565	0.258	0.089	1.25e-243
AHNAK	2.08e-211	0.285744	0.908	0.752	6.2e-207
YWHAH	4.15e-120	0.285061	0.409	0.258	1.24e-115
GUSB	6.35e-139	0.283891	0.466	0.291	1.89e-134
DCLK1	4.82e-173	0.283305	0.408	0.223	1.44e-168
NENF	4.27e-140	0.282592	0.611	0.422	1.27e-135
SPRYD3	3.42e-172	0.282333	0.226	0.09	1.02e-167
IER2	2.03e-125	0.282259	0.579	0.399	6.04e-121
GFPT2	1.16e-86	0.282195	0.423	0.285	3.46e-82
C12orf75	1.18e-141	0.282142	0.292	0.149	3.51e-137
RTN4	5.54e-175	0.280968	0.812	0.617	1.65e-170
PDGFRL	3.12e-132	0.280093	0.584	0.384	9.28e-128
OAF	3.47e-113	0.278666	0.541	0.38	1.03e-108
CAVIN3	5.41e-134	0.277856	0.469	0.295	1.61e-129
LRRC17	1.85e-163	0.27683	0.384	0.207	5.51e-159
OLFML2A	5.89e-242	0.276735	0.202	0.057	1.75e-237
CRABP2	5.42e-48	0.275779	0.356	0.26	1.61e-43
ITGA11	3.5e-175	0.274908	0.318	0.15	1.04e-170
C3	6.47e-205	0.274485	0.92	0.674	1.93e-200
ACTG1	2.09e-140	0.274188	0.932	0.818	6.21e-136
GRN	6e-120	0.274009	0.533	0.368	1.79e-115
HIGD1A	1.78e-125	0.273448	0.596	0.418	5.31e-121
AC245595.1	7.57e-274	0.272447	0.257	0.083	2.25e-269
AHNAK2	3.71e-175	0.270164	0.279	0.125	1.1e-170
OAZ1	3.49e-144	0.26992	0.83	0.679	1.04e-139
PTGES	8.1e-158	0.269264	0.27	0.124	2.41e-153
TNFAIP2	1.67e-153	0.267218	0.356	0.188	4.98e-149
P2RX2	1.1e-283	0.265696	0.148	0.026	3.27e-279
OMD	9.73e-198	0.2654	0.711	0.468	2.9e-193
CPQ	4.61e-161	0.263261	0.649	0.444	1.37e-156
JAG1	1.66e-83	0.26244	0.332	0.212	4.94e-79
EFHD1	1.46e-214	0.259552	0.158	0.04	4.36e-210
PPIC	4.08e-110	0.259294	0.582	0.42	1.21e-105
TIMP1	6.27e-174	0.258857	0.935	0.812	1.87e-169
TMBIM1	3.49e-154	0.258524	0.513	0.32	1.04e-149
KCNAB1	1.83e-294	0.25814	0.115	0.012	5.44e-290
MAP1A	1.16e-101	0.257619	0.311	0.181	3.47e-97
CLIC1	4.8e-121	0.256889	0.718	0.55	1.43e-116
APRT	3.37e-98	0.25677	0.51	0.357	1e-93
TIMP2	2.96e-132	0.256402	0.897	0.775	8.82e-128
UCHL1	4.36e-104	0.256385	0.247	0.131	1.3e-99
PDZRN4	9.57e-207	0.255564	0.172	0.05	2.85e-202
HSPG2	2.34e-93	0.254751	0.406	0.27	6.96e-89
THBS3	9.98e-117	0.254561	0.299	0.166	2.97e-112
ACTB	5.06e-163	0.253493	0.972	0.897	1.51e-158
CEBPD	3.79e-84	0.252255	0.626	0.47	1.13e-79
IGSF10	4.26e-98	0.251961	0.244	0.13	1.27e-93
TPST1	5.62e-122	0.251919	0.427	0.265	1.67e-117
GALNT12	1.63e-249	0.250793	0.166	0.039	4.85e-245
KLF3	3.91e-103	0.250622	0.336	0.201	1.16e-98
TUBA1A	2.37e-117	0.250206	0.742	0.567	7.04e-113
LIMA1	9.42e-117	0.25015	0.658	0.483	2.8e-112
STEAP1	6.49e-24	-0.251184	0.31	0.363	1.93e-19
HSP90B1	1.63e-40	-0.25131	0.801	0.782	4.86e-36
NRP2	7.79e-63	-0.252181	0.034	0.103	2.32e-58
FRZB	4.36e-73	-0.255978	0.033	0.111	1.3e-68
CNN2	4.66e-56	-0.256973	0.105	0.188	1.39e-51
MT-ND5	9.21e-73	-0.257346	0.991	0.987	2.74e-68
ANTXR1	0.0021175	-0.257712	0.427	0.407	1
MMD	3.83e-36	-0.258304	0.06	0.114	1.14e-31
EMILIN1	2.31e-41	-0.25902	0.192	0.268	6.88e-37
EPSTI1	3.25e-43	-0.259385	0.064	0.127	9.68e-39
NRP1	4.97e-29	-0.262248	0.211	0.273	1.48e-24
NR2F1	1.74e-17	-0.264181	0.15	0.193	5.19e-13
CRISPLD2	1.38e-20	-0.264782	0.486	0.509	4.1e-16
ACP5	3.03e-44	-0.265142	0.045	0.103	9.04e-40
RAMP1	4.06e-41	-0.265214	0.073	0.138	1.21e-36
NRK	1.42e-45	-0.266246	0.068	0.134	4.24e-41
HSP90AB1	4.56e-28	-0.266874	0.828	0.784	1.36e-23
WISP1	1.37e-72	-0.268142	0.039	0.118	4.09e-68
MT-CO2	2.59e-119	-0.26852	0.994	0.991	7.71e-115
BST2	2.72e-17	-0.270124	0.191	0.236	8.11e-13
BPGM	1.92e-33	-0.27077	0.087	0.143	5.73e-29
BAG3	0.0185154	-0.271244	0.279	0.253	1
LBH	4.52e-27	-0.272154	0.112	0.166	1.35e-22
CD302	3.28e-17	-0.272673	0.367	0.395	9.77e-13
PCDH18	8.25e-10	-0.274931	0.21	0.237	2.46e-05
SULF1	1.9e-08	-0.276593	0.586	0.5	0.000565757
RGS2	4.06e-07	-0.277688	0.287	0.304	0.012091
TPM4	1.99e-22	-0.278673	0.809	0.756	5.92e-18
EPAS1	8.81e-35	-0.27991	0.154	0.221	2.62e-30
AC005912.1	3.03e-06	-0.281739	0.383	0.384	0.0903308
TMEM45A	2.68e-37	-0.282074	0.153	0.221	7.97e-33
PMEPA1	1.68e-13	-0.286134	0.217	0.251	5.01e-09
TCF12	1.28e-21	-0.289043	0.227	0.274	3.81e-17
TMEM30A	5.72e-20	-0.28953	0.304	0.345	1.7e-15
SPARC	9.45e-09	-0.289656	0.897	0.83	0.000281309
HGF	2.38e-18	-0.290234	0.115	0.156	7.09e-14
BGN	1.27e-27	-0.290965	0.454	0.486	3.77e-23
PRDM1	1.91e-74	-0.29157	0.029	0.105	5.68e-70
DNAJB1	1.16e-34	-0.291652	0.535	0.414	3.45e-30
MT-CO1	1.89e-149	-0.292729	0.997	0.997	5.64e-145
PLK2	1.69e-55	-0.293466	0.055	0.126	5.03e-51
H2AFZ	0.00241578	-0.294119	0.403	0.391	1
CCDC102B	1.6e-44	-0.296964	0.084	0.154	4.76e-40
IGF1	2.16e-14	-0.299402	0.516	0.509	6.43e-10
SNAI2	1.56e-40	-0.299515	0.188	0.264	4.64e-36
PPFIBP1	5.49e-37	-0.299746	0.242	0.312	1.63e-32
PXDN	1.68e-23	-0.300835	0.113	0.16	5e-19
PSME2	1.26e-23	-0.301412	0.286	0.332	3.75e-19
COL6A1	2.46e-15	-0.302032	0.842	0.768	7.32e-11
IGLC2	0.214893	-0.303322	0.203	0.204	1
PTMA	2.39e-111	-0.30454	0.909	0.897	7.12e-107
PLAT	4.17e-23	-0.30522	0.331	0.251	1.24e-18
PTK7	8.66e-50	-0.305302	0.104	0.179	2.58e-45
SAT1	3.81e-22	-0.307074	0.635	0.62	1.13e-17
HSPA5	5.44e-29	-0.30726	0.647	0.648	1.62e-24
SMIM3	1.17e-47	-0.307319	0.163	0.243	3.47e-43
ADAMTS12	2.57e-80	-0.307512	0.035	0.117	7.65e-76
RASD1	2.88e-24	-0.309946	0.061	0.103	8.58e-20
EDNRB	2.09e-75	-0.314043	0.026	0.102	6.23e-71
SLC40A1	3.63e-48	-0.316909	0.112	0.19	1.08e-43
GLIPR1	8.43e-34	-0.317136	0.285	0.347	2.51e-29
SLC8A1	1.43e-56	-0.317267	0.047	0.116	4.27e-52
FMO1	2.14e-82	-0.318228	0.03	0.112	6.38e-78
ITGB1	4.39e-41	-0.31874	0.672	0.659	1.31e-36
FILIP1L	1.22e-28	-0.321723	0.367	0.416	3.63e-24
HSPA1A	5.44e-15	-0.322759	0.606	0.504	1.62e-10
MT-RNR1	1.92e-128	-0.324369	0.998	0.998	5.7e-124
THBS2	1.61e-21	-0.324765	0.474	0.482	4.8e-17
ADGRL2	2.8e-40	-0.325756	0.075	0.136	8.34e-36
RUNX1	3.52e-51	-0.326113	0.144	0.227	1.05e-46
PTEN	1.66e-34	-0.32637	0.218	0.283	4.95e-30
MT-ND4L	1.69e-45	-0.329864	0.956	0.952	5.03e-41
NPM1	9.14e-87	-0.330208	0.727	0.74	2.72e-82
SPRY1	4.04e-20	-0.330886	0.554	0.55	1.2e-15
PARP14	1.05e-28	-0.330948	0.14	0.196	3.14e-24
MYO1B	2.35e-52	-0.334407	0.19	0.276	6.99e-48
DAAM2	9.61e-49	-0.336691	0.07	0.14	2.86e-44
LUM	1.22e-152	-0.337866	0.966	0.956	3.63e-148
NAMPT	1.73e-14	-0.339808	0.35	0.376	5.15e-10
B2M	4.75e-61	-0.344647	0.999	0.995	1.41e-56
APOE	2.56e-45	-0.345306	0.056	0.118	7.62e-41
IGFBP3	0.0100655	-0.346548	0.161	0.169	1
GGT5	1.05e-102	-0.348471	0.062	0.174	3.13e-98
MME	2.12e-56	-0.35396	0.064	0.138	6.31e-52
FMOD	2.2e-52	-0.359093	0.257	0.346	6.55e-48
SPATS2L	8.33e-45	-0.359329	0.348	0.417	2.48e-40
MT-RNR2	1.28e-141	-0.363077	1	1	3.82e-137
CLMP	5.2e-53	-0.36313	0.369	0.442	1.55e-48
MXRA5	7.8e-59	-0.366203	0.378	0.475	2.32e-54
MT-ATP8	3.4e-45	-0.368388	0.863	0.85	1.01e-40
IL1R1	4.01e-67	-0.369466	0.384	0.476	1.19e-62
HIST1H4C	5.55e-07	-0.369554	0.509	0.5	0.0165364
COL5A1	1.33e-27	-0.370347	0.591	0.581	3.96e-23
PLOD2	1.05e-34	-0.370667	0.235	0.295	3.11e-30
IGHG1	1.8e-08	-0.37179	0.212	0.241	0.000535524
RAI14	3.76e-83	-0.372654	0.09	0.191	1.12e-78
FABP5	3.48e-12	-0.375951	0.107	0.139	1.04e-07
GPM6B	6.32e-107	-0.376866	0.015	0.106	1.88e-102
ACSL4	2.42e-17	-0.377567	0.286	0.322	7.22e-13
ICAM1	5.45e-30	-0.381634	0.193	0.259	1.62e-25
EDNRA	4.67e-119	-0.382346	0.01	0.105	1.39e-114
CBX3	1.6e-39	-0.386485	0.546	0.57	4.75e-35
PDGFRA	7.5e-12	-0.387193	0.672	0.634	2.23e-07
DKK3	5.44e-73	-0.387434	0.256	0.37	1.62e-68
SERPINH1	2.57e-38	-0.387597	0.42	0.465	7.65e-34
GUCY1B1	1.72e-64	-0.390378	0.085	0.17	5.12e-60
PALLD	1.18e-48	-0.39498	0.365	0.43	3.5e-44
IL6	4.2e-10	-0.395895	0.085	0.111	1.25e-05
HES1	4.01e-33	-0.39598	0.209	0.278	1.19e-28
COL1A2	5e-13	-0.39663	0.958	0.902	1.49e-08
ARRDC3	4.8e-42	-0.39686	0.18	0.254	1.43e-37
IGFBP7	4.88e-32	-0.396977	0.759	0.741	1.45e-27
MYH9	4.43e-43	-0.398674	0.29	0.355	1.32e-38
S100A2	5.91e-52	-0.403996	0.048	0.113	1.76e-47
MT-TE	3.85e-09	-0.40457	0.389	0.393	0.000114683
IGLC3	1.05e-18	-0.404611	0.081	0.12	3.12e-14
HSP90AA1	5.29e-11	-0.409429	0.838	0.778	1.57e-06
COL11A1	3.43e-73	-0.416443	0.039	0.118	1.02e-68
KCTD12	5.48e-31	-0.421209	0.237	0.294	1.63e-26
S100A8	2.61e-14	-0.42162	0.195	0.228	7.76e-10
GBP1	2.2e-31	-0.427226	0.165	0.224	6.54e-27
EDIL3	5.76e-73	-0.436855	0.113	0.212	1.72e-68
ASPN	1.54e-16	-0.441161	0.202	0.242	4.59e-12
PLAU	1.36e-14	-0.442119	0.24	0.276	4.05e-10
VSTM4	5.16e-44	-0.44385	0.204	0.279	1.54e-39
RND3	4.74e-65	-0.447727	0.289	0.389	1.41e-60
TCF4	2.28e-60	-0.449605	0.426	0.497	6.79e-56
IGHG3	6.33e-21	-0.45309	0.162	0.21	1.89e-16
TNFRSF21	5.61e-54	-0.455605	0.116	0.196	1.67e-49
INHBA	9.55e-88	-0.460867	0.162	0.285	2.84e-83
LOXL2	2.45e-102	-0.462025	0.045	0.147	7.3e-98
APCDD1	1.08e-05	-0.462279	0.257	0.261	0.321948
FAP	6.42e-88	-0.464429	0.226	0.342	1.91e-83
CD82	1.45e-97	-0.464587	0.095	0.207	4.33e-93
COL1A1	5.04e-13	-0.466128	0.767	0.694	1.5e-08
SPON1	2.4e-97	-0.467199	0.236	0.362	7.14e-93
PAG1	5.54e-113	-0.480406	0.035	0.141	1.65e-108
TSC22D1	3.37e-52	-0.482232	0.335	0.416	1e-47
TPM2	2.89e-87	-0.486279	0.286	0.393	8.61e-83
STAT1	5.67e-50	-0.487926	0.207	0.285	1.69e-45
HIF1A	6.57e-87	-0.493757	0.328	0.442	1.96e-82
COL18A1	2.09e-77	-0.498334	0.254	0.359	6.23e-73
KCNN3	2.01e-53	-0.498377	0.073	0.146	5.97e-49
MYLK	6.43e-112	-0.501315	0.109	0.235	1.91e-107
HSPH1	1.67e-28	-0.506773	0.279	0.338	4.98e-24
CTSC	3.85e-130	-0.519242	0.211	0.371	1.15e-125
SOD2	3.29e-53	-0.530716	0.331	0.404	9.79e-49
NID2	2.31e-127	-0.533024	0.322	0.462	6.88e-123
NREP	3.23e-101	-0.53409	0.15	0.274	9.62e-97
TCIM	1.84e-71	-0.53551	0.062	0.146	5.48e-67
TDO2	1.58e-129	-0.535913	0.006	0.104	4.72e-125
CALD1	2.68e-157	-0.538279	0.816	0.808	7.99e-153
HSPE1	3.26e-24	-0.54781	0.483	0.506	9.7e-20
RAB31	1.93e-110	-0.549132	0.247	0.377	5.75e-106
ACTN1	4.31e-173	-0.549433	0.118	0.288	1.28e-168
COL4A2	2.57e-120	-0.551581	0.113	0.247	7.65e-116
CTHRC1	3.95e-89	-0.560637	0.281	0.394	1.18e-84
CXCL2	3.85e-13	-0.573181	0.18	0.214	1.15e-08
ISG15	7.08e-28	-0.575989	0.152	0.204	2.11e-23
ETV1	7.51e-118	-0.580395	0.059	0.178	2.24e-113
IGHG4	1.01e-29	-0.581102	0.257	0.316	3e-25
IGKC	3.57e-20	-0.581825	0.396	0.443	1.06e-15
ITGA1	2.88e-134	-0.58318	0.055	0.184	8.58e-130
HSPD1	3.26e-33	-0.602824	0.454	0.49	9.7e-29
COL6A3	8.46e-179	-0.614375	0.85	0.827	2.52e-174
ACTA2	0.558474	-0.615651	0.296	0.27	1
TAGLN	3.27e-17	-0.621927	0.33	0.351	9.75e-13
CHN1	5.32e-134	-0.6373	0.054	0.18	1.58e-129
PAPPA	1.18e-139	-0.659823	0.034	0.157	3.52e-135
CDH11	3.17e-201	-0.668136	0.138	0.326	9.43e-197
PHLDA1	5.87e-149	-0.692873	0.187	0.345	1.75e-144
COL15A1	2.16e-184	-0.703883	0.086	0.257	6.44e-180
F2R	1.05e-116	-0.70925	0.153	0.284	3.14e-112
CXCL8	0.00248733	-0.710814	0.279	0.282	1
SOX4	1.86e-129	-0.713608	0.203	0.349	5.53e-125
GUCY1A1	5.07e-183	-0.733534	0.072	0.234	1.51e-178
VCAM1	2.26e-159	-0.750559	0.166	0.335	6.74e-155
COL3A1	2.35e-100	-0.763897	0.787	0.771	6.99e-96
COL5A2	4.73e-142	-0.774009	0.484	0.576	1.41e-137
TNC	3.75e-159	-0.792047	0.03	0.164	1.12e-154
COL4A1	1.24e-176	-0.803997	0.174	0.349	3.7e-172
CXCL14	1.4e-17	-0.808135	0.159	0.198	4.16e-13
SCN7A	1.94e-57	-0.81888	0.269	0.344	5.77e-53
COL12A1	9.89e-50	-0.853995	0.455	0.483	2.95e-45
FMO2	3.5e-202	-0.879953	0.072	0.254	1.04e-197
TGFBI	4.98e-177	-0.884752	0.088	0.25	1.48e-172
LAMB1	0	-0.911082	0.23	0.488	0
CHI3L1	1.05e-109	-0.942256	0.019	0.114	3.13e-105
WNT5A	6.16e-195	-1.0386	0.066	0.234	1.83e-190
PTGDS	1.37e-152	-1.08144	0.102	0.257	4.08e-148
CXCL1	4.96e-89	-1.10364	0.059	0.158	1.48e-84
GREM1	1.88e-254	-1.10885	0.041	0.238	5.61e-250
FGL2	1.03e-07	-1.14437	0.327	0.274	0.00307172
DIO2	4.02e-186	-1.16701	0.069	0.233	1.2e-181
CCL2	1.25e-165	-1.26306	0.297	0.459	3.71e-161
APOD	7.31e-166	-1.32424	0.414	0.558	2.18e-161
A2M	0	-1.38984	0.504	0.762	0
C7	9.46e-260	-1.70123	0.342	0.523	2.82e-255
MMP1	1.77e-156	-1.94827	0.001	0.113	5.27e-152
POSTN	3.1e-217	-1.95787	0.155	0.347	9.22e-213
CCL11	4.96e-300	-2.12715	0.039	0.26	1.48e-295

## Sheet: P20112001.cluster4_diffgenes
gene_id	p_val	avg_logFC	pct.1	pct.2	p_val_adj
SERPINE1	0	1.76178	0.592	0.197	0
PLA2G2A	0	1.61183	0.663	0.24	0
CCL2	0	1.5455	0.671	0.357	0
MT2A	0	1.45196	0.907	0.669	0
THBS1	0	1.44987	0.819	0.406	0
HSPA1A	0	1.4372	0.79	0.459	0
MEDAG	0	1.40143	0.817	0.322	0
EMP1	0	1.38432	0.955	0.709	0
SFRP4	0	1.3811	0.641	0.241	0
PTX3	0	1.37667	0.348	0.096	0
DNAJB1	0	1.3647	0.742	0.364	0
CXCL14	0	1.33291	0.396	0.136	0
TNFRSF12A	0	1.31537	0.779	0.272	0
CXCL2	0	1.28737	0.414	0.152	0
FOSB	0	1.27209	0.788	0.31	0
GPRC5A	0	1.25295	0.737	0.151	0
BAG3	0	1.22234	0.584	0.175	0
PLAUR	0	1.21194	0.722	0.251	0
MT1A	0	1.20993	0.392	0.089	0
HSPH1	0	1.18401	0.619	0.248	0
UGDH	0	1.16607	0.762	0.286	0
FOSL1	0	1.13489	0.61	0.091	0
LMNA	0	1.1307	0.88	0.515	0
HSPA1B	0	1.09782	0.646	0.3	0
SGK1	0	1.09697	0.565	0.181	0
CTSL	0	1.05081	0.791	0.462	0
HAS1	0	1.02987	0.382	0.085	0
IL6	0	1.02684	0.26	0.065	0
VEGFA	0	1.02012	0.657	0.201	0
NR4A1	0	0.981918	0.748	0.321	0
ICAM1	0	0.970738	0.485	0.181	0
C11orf96	0	0.964937	0.576	0.212	0
MYC	0	0.956001	0.754	0.235	0
ADAMTS4	0	0.941123	0.325	0.077	0
CRYAB	2.38e-103	0.937404	0.473	0.311	7.09e-99
DDX21	0	0.925752	0.757	0.33	0
LMCD1	0	0.924304	0.363	0.137	0
NAMPT	0	0.914826	0.703	0.284	0
CDKN1A	0	0.914417	0.787	0.315	0
HMOX1	0	0.90675	0.384	0.099	0
UAP1	0	0.891835	0.808	0.352	0
CYR61	0	0.881122	0.812	0.473	0
ERRFI1	0	0.875325	0.723	0.362	0
MT1E	0	0.871186	0.677	0.421	0
ARC	0	0.866066	0.248	0.034	0
PIM1	0	0.844466	0.487	0.124	0
ZFP36	0	0.843158	0.959	0.647	0
HMGA1	0	0.832062	0.469	0.094	0
HSPA6	1.55e-220	0.831312	0.136	0.028	4.61e-216
GFPT2	0	0.829031	0.66	0.228	0
HSPD1	0	0.824905	0.723	0.42	0
MAT2A	0	0.821433	0.595	0.17	0
PLAU	2.05e-202	0.821264	0.425	0.227	6.12e-198
SOCS3	0	0.817237	0.703	0.251	0
TUBA1C	0	0.808986	0.621	0.25	0
RGCC	0	0.799338	0.477	0.209	0
NNMT	0	0.792903	0.88	0.58	0
JUNB	0	0.787284	0.918	0.58	0
ATF3	0	0.784624	0.485	0.195	0
JUND	0	0.78287	0.837	0.402	0
GEM	0	0.782843	0.573	0.195	0
MAFF	0	0.775523	0.463	0.121	0
UBC	0	0.773981	0.966	0.771	0
F3	0	0.769485	0.531	0.236	0
C3	0	0.760012	0.974	0.668	0
GADD45B	0	0.757162	0.678	0.367	0
TIMP1	0	0.73325	0.968	0.807	0
KLF6	0	0.728145	0.739	0.435	0
SERTAD1	0	0.722684	0.478	0.148	0
HSP90AA1	0	0.716929	0.945	0.752	0
S100A10	0	0.715989	0.967	0.734	0
PROCR	0	0.715501	0.541	0.23	0
SPHK1	0	0.712053	0.467	0.134	0
TNFAIP6	1.62e-247	0.710038	0.635	0.39	4.81e-243
ANXA1	0	0.708108	0.962	0.778	0
MYADM	0	0.702213	0.829	0.482	0
NFATC2	0	0.701802	0.385	0.086	0
HSP90AB1	0	0.701651	0.956	0.752	0
CCNL1	0	0.690732	0.683	0.282	0
ZFP36L1	0	0.689503	0.849	0.617	0
ADM	5.13e-205	0.687234	0.452	0.243	1.53e-200
HSPB1	3.42e-239	0.682791	0.896	0.695	1.02e-234
NR4A3	0	0.67626	0.272	0.051	0
EIF4A3	0	0.675669	0.681	0.347	0
MMP19	0	0.66777	0.466	0.152	0
CCDC71L	0	0.664849	0.394	0.136	0
PDLIM4	0	0.664149	0.551	0.22	0
GABARAPL1	0	0.656021	0.653	0.287	0
SPSB1	0	0.649914	0.492	0.165	0
PDGFRL	0	0.647688	0.753	0.347	0
RASD1	2.27e-211	0.644581	0.204	0.064	6.76e-207
FHL2	0	0.641472	0.455	0.182	0
FOXC1	0	0.640678	0.43	0.088	0
ITGA5	0	0.638753	0.496	0.223	0
BDKRB1	0	0.63839	0.237	0.05	0
IGFBP7	0	0.636547	0.888	0.709	0
DUSP1	0	0.633449	0.904	0.593	0
NOP16	0	0.627398	0.463	0.115	0
VASN	0	0.627289	0.523	0.18	0
CTSC	1.17e-84	0.624299	0.441	0.306	3.48e-80
TUBB4B	0	0.623067	0.66	0.283	0
LDHA	0	0.62277	0.855	0.586	0
EGR3	0	0.619606	0.427	0.101	0
IL1R1	0	0.614541	0.709	0.388	0
CYTOR	0	0.614397	0.566	0.265	0
ANGPTL4	0	0.614248	0.279	0.08	0
TUBB6	0	0.605862	0.679	0.331	0
DNAJA1	0	0.601304	0.821	0.497	0
HSPB8	0	0.596661	0.455	0.195	0
HAS2	2.6e-241	0.595736	0.392	0.182	7.75e-237
PNRC1	0	0.594526	0.824	0.508	0
CYP1B1	0	0.593732	0.466	0.161	0
S100A16	0	0.593615	0.576	0.288	0
DDX5	0	0.574579	0.984	0.828	0
GADD45A	0	0.573819	0.468	0.213	0
LRRFIP1	0	0.57221	0.539	0.23	0
SLPI	1.84e-255	0.570147	0.514	0.263	5.47e-251
RARRES1	2.39e-274	0.569879	0.452	0.205	7.12e-270
EIF3J	0	0.564768	0.579	0.245	0
HSPA8	0	0.562182	0.862	0.6	0
MT1M	9.01e-292	0.561382	0.355	0.134	2.68e-287
KDM6B	0	0.560199	0.403	0.084	0
SFPQ	0	0.553164	0.744	0.372	0
RYBP	0	0.546349	0.5	0.208	0
EIF1B	2.07e-304	0.545499	0.656	0.368	6.15e-300
INHBA	3.95e-52	0.545217	0.335	0.236	1.18e-47
FLNC	0	0.539873	0.326	0.1	0
CHD1	0	0.539842	0.516	0.181	0
KLF4	0	0.539547	0.61	0.31	0
HNRNPAB	0	0.537894	0.591	0.267	0
PXDC1	0	0.537656	0.524	0.196	0
SLC20A1	0	0.533044	0.444	0.134	0
SLC19A2	0	0.532514	0.404	0.106	0
TM4SF1	0	0.528871	0.381	0.141	0
CYCS	0	0.522753	0.651	0.334	0
NOLC1	0	0.518195	0.542	0.208	0
ELL2	0	0.517197	0.412	0.126	0
GNPNAT1	0	0.516268	0.454	0.149	0
MIDN	0	0.514539	0.415	0.152	0
HSPE1	2.57e-198	0.508492	0.704	0.448	7.64e-194
NOP58	0	0.508347	0.643	0.295	0
METRNL	0	0.499461	0.477	0.156	0
LOX	1.69e-159	0.494998	0.521	0.336	5.04e-155
ZFAND2A	5.78e-187	0.491172	0.23	0.085	1.72e-182
ZNF593	0	0.488648	0.429	0.138	0
SAT1	1.21e-272	0.48293	0.803	0.577	3.61e-268
EIF1	0	0.473829	0.991	0.885	0
NCL	0	0.46632	0.865	0.634	0
CEBPB	0	0.466001	0.665	0.357	0
CNN1	8.72e-296	0.463644	0.259	0.078	2.6e-291
GPC3	0	0.460261	0.331	0.101	0
CSRNP1	0	0.457596	0.417	0.131	0
ATP1B3	8.23e-268	0.45656	0.581	0.319	2.45e-263
CFD	0	0.455537	0.921	0.566	0
RAN	0	0.45526	0.74	0.451	0
ANK2	0	0.455227	0.538	0.244	0
YWHAG	0	0.453787	0.672	0.346	0
UGP2	1.55e-222	0.451368	0.664	0.429	4.63e-218
CHRDL1	0	0.447615	0.759	0.399	0
DDX3Y	0	0.442295	0.448	0.168	0
FAM46A	9.01e-180	0.438584	0.429	0.236	2.68e-175
SRSF7	0	0.438019	0.644	0.34	0
BTG3	0	0.435095	0.551	0.262	0
MT2P1	0	0.435029	0.33	0.072	0
CLCF1	0	0.434078	0.315	0.065	0
IFI16	1.76e-189	0.43382	0.753	0.516	5.23e-185
MCL1	0	0.42836	0.701	0.394	0
ABL2	0	0.427851	0.351	0.094	0
VIM	0	0.426746	0.991	0.883	0
PTPN1	1.29e-273	0.424248	0.436	0.202	3.84e-269
TRIB1	0	0.42184	0.306	0.074	0
CPE	0	0.421456	0.655	0.315	0
MLF1	0	0.419856	0.345	0.098	0
TPT1	0	0.417212	0.99	0.883	0
CD44	1.33e-288	0.415413	0.647	0.371	3.95e-284
WTAP	0	0.4148	0.54	0.253	0
EGR1	1.78e-211	0.414144	0.89	0.621	5.3e-207
TOP1	0	0.413039	0.518	0.24	0
HBEGF	1.9e-253	0.408992	0.21	0.058	5.67e-249
TNFAIP8L3	0	0.407707	0.29	0.085	0
ARID5B	1.06e-144	0.405443	0.723	0.519	3.16e-140
RNF149	0	0.405394	0.412	0.159	0
ACTG1	1.44e-236	0.405306	0.966	0.813	4.28e-232
CLU	1.62e-270	0.405014	0.966	0.69	4.84e-266
SLC2A3	0	0.403553	0.425	0.155	0
YBX3	1.22e-288	0.403017	0.774	0.505	3.64e-284
CPXM1	7.59e-298	0.402575	0.406	0.169	2.26e-293
NXT1	0	0.399731	0.4	0.14	0
EFEMP1	0	0.399402	0.949	0.646	0
RPS28	0	0.399122	0.975	0.792	0
SPARC	0.0355692	0.399032	0.884	0.836	1
MT1X	6.34e-97	0.398292	0.521	0.345	1.89e-92
TXN	1.69e-170	0.39815	0.872	0.699	5.02e-166
MAP2K3	0	0.395536	0.322	0.084	0
TUBB2A	0	0.395113	0.382	0.134	0
CTNNAL1	0	0.393759	0.403	0.15	0
WNT11	0	0.391622	0.184	0.031	0
MIR22HG	0	0.391458	0.386	0.127	0
GNL3	0	0.390528	0.556	0.274	0
UGCG	0	0.387213	0.441	0.182	0
SOD2	5.56e-229	0.386622	0.587	0.335	1.66e-224
ELN	9.86e-140	0.385999	0.579	0.383	2.93e-135
PPP1R15A	4.66e-287	0.385198	0.59	0.306	1.39e-282
RPL13	0	0.384118	0.987	0.841	0
RTN4	3.68e-273	0.383102	0.857	0.612	1.1e-268
PTGIS	0	0.382833	0.636	0.306	0
IER3	1.2e-102	0.38274	0.467	0.297	3.57e-98
SDC4	0	0.380962	0.364	0.123	0
NOP56	3.43e-303	0.380653	0.467	0.208	1.02e-298
RPL37A	0	0.37958	0.987	0.874	0
ZFAND5	3.9e-211	0.378343	0.668	0.415	1.16e-206
MAP1B	1.67e-226	0.376936	0.505	0.27	4.97e-222
PIM3	0	0.376202	0.309	0.1	0
RPLP2	0	0.375225	0.987	0.856	0
RPS12	0	0.371708	0.973	0.805	0
ATF4	1.44e-285	0.371197	0.672	0.388	4.3e-281
FERMT2	1.6e-254	0.370354	0.649	0.38	4.76e-250
EIF5A	2.04e-290	0.369378	0.618	0.344	6.08e-286
PABPC1	1.17e-291	0.367968	0.936	0.754	3.48e-287
NFATC1	0	0.365919	0.27	0.056	0
KLF10	5.47e-189	0.365907	0.463	0.249	1.63e-184
RPS21	0	0.36509	0.961	0.763	0
RPL37	0	0.364138	0.989	0.872	0
CXCL3	2.79e-118	0.363782	0.257	0.123	8.3e-114
LIF	0	0.362366	0.148	0.021	0
GSPT1	0	0.362149	0.501	0.228	0
PHLDA2	8.64e-227	0.358635	0.263	0.094	2.57e-222
WISP2	1.68e-221	0.358087	0.447	0.215	5.02e-217
SRSF2	8.41e-297	0.356325	0.569	0.29	2.5e-292
HRH1	2.41e-302	0.355628	0.311	0.104	7.17e-298
SFRP2	1.11e-190	0.355289	0.92	0.726	3.31e-186
PA2G4	2.32e-253	0.351358	0.591	0.331	6.9e-249
CTGF	1.11e-52	0.351296	0.659	0.528	3.31e-48
GCLM	0	0.350991	0.339	0.102	0
SNRPB	1.15e-272	0.350974	0.54	0.275	3.43e-268
PEA15	1.46e-280	0.350181	0.599	0.323	4.36e-276
CPXM2	0	0.349622	0.35	0.111	0
ETF1	0	0.347449	0.501	0.211	0
AKAP12	9.62e-191	0.345943	0.819	0.549	2.86e-186
EIF3A	1.78e-255	0.345382	0.691	0.424	5.31e-251
ACKR3	3.33e-176	0.344921	0.581	0.336	9.91e-172
PNO1	0	0.343702	0.385	0.134	0
HNRNPU	1.09e-251	0.343343	0.754	0.489	3.23e-247
ID2	3.24e-112	0.341321	0.458	0.284	9.65e-108
ZNF469	2.5e-295	0.340784	0.249	0.071	7.46e-291
BAIAP2	0	0.340443	0.318	0.097	0
ALDH1A3	3.99e-135	0.339074	0.43	0.252	1.19e-130
WDR43	0	0.339018	0.446	0.186	0
NFKBIZ	9.96e-120	0.338773	0.453	0.274	2.96e-115
SRSF5	1.26e-266	0.337187	0.814	0.529	3.76e-262
SLC25A6	9.85e-254	0.336873	0.829	0.572	2.93e-249
FAM180A	3.73e-296	0.333343	0.345	0.126	1.11e-291
THBD	1.31e-76	0.333313	0.204	0.107	3.9e-72
RPL38	7.12e-275	0.331113	0.967	0.782	2.12e-270
RPL8	1.75e-281	0.330837	0.966	0.771	5.22e-277
SNHG15	0	0.330646	0.324	0.102	0
RPL3	3.44e-289	0.330373	0.96	0.79	1.02e-284
MAP3K8	6.39e-282	0.330367	0.334	0.122	1.9e-277
2023-03-03	0	0.328626	0.24	0.063	0
MGP	4.77e-268	0.327301	0.996	0.79	1.42e-263
SLC39A14	8.81e-253	0.325997	0.384	0.163	2.62e-248
INSIG1	4.74e-123	0.324732	0.261	0.126	1.41e-118
RPS23	2.21e-280	0.324624	0.977	0.833	6.57e-276
CCDC80	1.22e-248	0.322683	0.988	0.834	3.65e-244
RPS9	6.67e-249	0.322042	0.944	0.753	1.99e-244
OSR1	1.2e-161	0.321505	0.337	0.165	3.59e-157
ITPKC	4.04e-296	0.321353	0.223	0.057	1.2e-291
ENO1	2.37e-218	0.319168	0.745	0.5	7.06e-214
IRF1	2.56e-63	0.317266	0.29	0.182	7.62e-59
RPL24	3.57e-256	0.316685	0.971	0.806	1.06e-251
KLF9	2.87e-230	0.316652	0.733	0.445	8.55e-226
FBL	1.12e-256	0.316309	0.464	0.219	3.34e-252
ARPC5L	6.9e-287	0.316133	0.364	0.141	2.06e-282
DNAJB4	2.02e-112	0.314638	0.412	0.252	6.02e-108
PCOLCE	1.1e-172	0.314136	0.795	0.567	3.29e-168
ARID5A	2.53e-262	0.313791	0.222	0.063	7.54e-258
NIP7	0	0.313537	0.348	0.114	0
OGN	3.92e-255	0.311532	0.894	0.607	1.17e-250
SLC4A7	6.97e-288	0.309617	0.313	0.108	2.07e-283
FNIP2	4.7e-285	0.308898	0.292	0.097	1.4e-280
AKR1C1	5.29e-171	0.308051	0.476	0.263	1.58e-166
S100A6	3.38e-276	0.307241	0.994	0.93	1.01e-271
PTRH2	2.33e-267	0.305733	0.358	0.141	6.93e-263
ADAM17	3.01e-296	0.305564	0.351	0.129	8.96e-292
AKIRIN1	6.95e-296	0.305341	0.372	0.142	2.07e-291
CDV3	7.07e-283	0.305191	0.489	0.225	2.11e-278
MRTO4	4.26e-293	0.305182	0.355	0.131	1.27e-288
RPL35A	1.07e-264	0.304827	0.981	0.856	3.17e-260
OLFML2B	0	0.304596	0.397	0.142	0
RPS27A	3.47e-269	0.3037	0.983	0.859	1.03e-264
TAF1D	3.05e-266	0.302213	0.453	0.205	9.08e-262
RSL1D1	3.75e-246	0.302055	0.682	0.413	1.12e-241
TNFRSF1A	5.77e-244	0.301889	0.568	0.301	1.72e-239
RPS29	4.05e-283	0.299011	0.991	0.904	1.21e-278
RPS5	1.35e-211	0.298154	0.933	0.728	4.03e-207
ERF	1.8e-287	0.29745	0.256	0.076	5.36e-283
BAZ1A	1.25e-273	0.29719	0.356	0.137	3.71e-269
CXXC5	2.74e-177	0.29632	0.372	0.182	8.15e-173
IGFBP6	2.15e-297	0.295103	0.925	0.592	6.4e-293
CFI	0	0.294379	0.355	0.114	0
HSPA9	6.7e-274	0.293923	0.587	0.305	1.99e-269
CEBPZ	1.1e-243	0.292969	0.542	0.28	3.26e-239
NPM1	2.37e-191	0.289854	0.889	0.698	7.05e-187
NFKBIA	2.26e-136	0.289813	0.805	0.587	6.72e-132
TP53BP2	8.22e-292	0.289468	0.3	0.1	2.45e-287
SF1	2.09e-281	0.289196	0.475	0.215	6.21e-277
XBP1	9.66e-192	0.288926	0.628	0.374	2.88e-187
AMD1	4.53e-297	0.288098	0.519	0.239	1.35e-292
EMP3	1.05e-183	0.28688	0.856	0.624	3.11e-179
CD59	3.63e-204	0.285722	0.792	0.561	1.08e-199
PDPN	1.49e-145	0.284116	0.592	0.381	4.45e-141
DNTTIP2	5.02e-231	0.284097	0.462	0.223	1.5e-226
SMS	1.96e-241	0.28398	0.37	0.158	5.83e-237
USP53	6.78e-172	0.283949	0.443	0.233	2.02e-167
GTPBP4	2.51e-277	0.283603	0.389	0.158	7.47e-273
PLIN2	4.11e-97	0.283516	0.412	0.258	1.22e-92
NIFK	2.03e-211	0.282263	0.448	0.223	6.04e-207
SQSTM1	1.08e-121	0.281564	0.777	0.578	3.21e-117
TRIP10	6.67e-217	0.280489	0.424	0.203	1.99e-212
RPS2	1.67e-205	0.280068	0.973	0.815	4.98e-201
C1R	1.75e-204	0.279803	0.983	0.856	5.22e-200
ITGBL1	1e-153	0.279285	0.54	0.328	2.98e-149
RPF2	1.07e-240	0.279208	0.453	0.212	3.19e-236
DNAJC2	5.89e-254	0.278898	0.345	0.136	1.75e-249
MAPKAPK2	9.76e-253	0.276795	0.367	0.15	2.91e-248
TSC22D2	1.4e-300	0.276456	0.282	0.087	4.16e-296
RPL7A	1.49e-206	0.275671	0.95	0.774	4.45e-202
MYOC	1.52e-61	0.275008	0.278	0.172	4.54e-57
EFHD2	1.95e-291	0.274409	0.289	0.093	5.81e-287
TUBA1A	5.28e-73	0.274348	0.74	0.573	1.57e-68
RPL18	2.68e-197	0.274266	0.959	0.786	7.98e-193
ELOVL5	1.17e-257	0.274145	0.409	0.175	3.5e-253
ZNF331	3.03e-95	0.273655	0.191	0.09	9.01e-91
RPS4Y1	6.12e-202	0.272895	0.563	0.306	1.82e-197
RPS16	2.51e-203	0.271607	0.984	0.856	7.49e-199
OAF	5.12e-146	0.27153	0.591	0.372	1.52e-141
LDLR	1.21e-261	0.270064	0.206	0.054	3.61e-257
RPL32	3.35e-212	0.26993	0.98	0.867	9.96e-208
ZYX	4e-204	0.269015	0.551	0.304	1.19e-199
JMJD1C	1.18e-157	0.267193	0.479	0.271	3.52e-153
FSTL3	1.47e-208	0.266897	0.328	0.139	4.38e-204
DUSP14	1.3e-238	0.266895	0.302	0.113	3.88e-234
UBA52	1.03e-188	0.266152	0.956	0.762	3.06e-184
PDLIM3	3.46e-104	0.265111	0.585	0.414	1.03e-99
PTMA	7.97e-168	0.26453	0.974	0.881	2.37e-163
PFKP	1.2e-244	0.264391	0.356	0.145	3.57e-240
TLNRD1	8.46e-236	0.264191	0.274	0.097	2.52e-231
NFIL3	1.39e-205	0.263928	0.267	0.102	4.15e-201
FAU	1.28e-166	0.262777	0.963	0.793	3.82e-162
KLF3	1.89e-144	0.262103	0.373	0.196	5.62e-140
S100A13	9.71e-182	0.261284	0.82	0.559	2.89e-177
RFX2	2.59e-244	0.261002	0.21	0.06	7.71e-240
CTSH	1.46e-162	0.260956	0.46	0.249	4.36e-158
HNRNPA0	4.12e-210	0.260826	0.642	0.38	1.23e-205
RPL11	9.95e-207	0.260825	0.986	0.874	2.96e-202
RPL30	2.19e-198	0.260236	0.985	0.852	6.54e-194
TAGLN2	2.17e-170	0.259183	0.911	0.697	6.45e-166
SLC3A2	5.43e-212	0.258789	0.41	0.195	1.62e-207
TRMT10C	3.72e-213	0.25867	0.375	0.167	1.11e-208
HNRNPM	1.13e-209	0.258649	0.631	0.366	3.37e-205
PFDN2	1.67e-215	0.258392	0.525	0.277	4.97e-211
TXNRD1	6.24e-148	0.257721	0.401	0.216	1.86e-143
HLA-E	1.04e-130	0.25763	0.836	0.603	3.09e-126
RPL13A	3.68e-220	0.256969	0.99	0.889	1.1e-215
CRY1	0	0.256752	0.3	0.093	0
SAMD4A	1.77e-273	0.25671	0.269	0.086	5.26e-269
SFRP1	2.22e-246	0.256595	0.38	0.155	6.61e-242
MSX1	4.18e-184	0.256466	0.155	0.043	1.24e-179
PAK1IP1	5.29e-245	0.25567	0.359	0.148	1.57e-240
RPL22L1	1.63e-148	0.255166	0.45	0.255	4.85e-144
ELOC	3.17e-139	0.254706	0.627	0.407	9.43e-135
RPL10	2.16e-188	0.254269	0.979	0.854	6.44e-184
ATG101	4.88e-229	0.253833	0.306	0.118	1.45e-224
RPL23	3.37e-184	0.252615	0.983	0.868	1e-179
PNP	1.07e-245	0.25257	0.203	0.056	3.19e-241
AEBP1	1.02e-146	0.251682	0.782	0.563	3.02e-142
HNRNPA1	1.99e-191	0.251625	0.864	0.633	5.92e-187
DUSP5	0	0.250599	0.215	0.046	0
CD63	9.93e-205	0.250057	0.98	0.865	2.96e-200
NMT1	4.57e-10	-0.250417	0.147	0.174	1.36e-05
PDS5B	6.62e-18	-0.250831	0.132	0.175	1.97e-13
MRPS18B	7.21e-15	-0.250891	0.168	0.206	2.15e-10
BPGM	1.1e-14	-0.251165	0.102	0.137	3.28e-10
NDUFA5	0.000684781	-0.252357	0.354	0.342	1
SEL1L	2.56e-05	-0.252368	0.233	0.239	0.762478
BROX	6.81e-24	-0.253369	0.126	0.178	2.03e-19
ATP5MG	1.68e-13	-0.25337	0.747	0.673	5.01e-09
PRAF2	0.00131239	-0.253379	0.294	0.286	1
C4orf3	8.11e-10	-0.253577	0.654	0.591	2.41e-05
MRPL57	8.78e-08	-0.253712	0.298	0.309	0.00261329
CBR1	5.08e-10	-0.253756	0.294	0.31	1.51e-05
ADAR	1.22e-09	-0.254089	0.187	0.209	3.65e-05
EPRS	1.52e-06	-0.254564	0.265	0.272	0.0451985
SH3KBP1	1.14e-08	-0.254713	0.274	0.29	0.000339757
COL8A1	5.62e-28	-0.254825	0.478	0.531	1.67e-23
PDIA4	6.14e-06	-0.254902	0.295	0.293	0.18293
EPSTI1	1.13e-24	-0.255065	0.076	0.122	3.36e-20
TMEM50A	2.55e-06	-0.255111	0.523	0.479	0.0758546
VPS4B	4.35e-10	-0.255226	0.221	0.245	1.3e-05
CBX5	1.79e-14	-0.255285	0.197	0.232	5.33e-10
MMP14	0.560628	-0.255969	0.506	0.433	1
VPS35	9.03e-12	-0.257195	0.252	0.278	2.69e-07
UBE2V2	3.02e-06	-0.257465	0.254	0.261	0.090049
CNRIP1	0.00247499	-0.25764	0.301	0.296	1
DNAJC3	0.0470221	-0.258039	0.373	0.344	1
MMADHC	3.73e-06	-0.258138	0.293	0.298	0.110917
ATP5F1C	1.04e-06	-0.258215	0.463	0.437	0.0308204
NR3C1	1.39e-10	-0.258233	0.327	0.341	4.13e-06
CBX1	1.38e-18	-0.258637	0.239	0.279	4.1e-14
CSGALNACT1	9.09e-20	-0.258665	0.119	0.162	2.71e-15
MT-RNR2	5.05e-05	-0.259228	1	1	1
FBN1	0.00255957	-0.259512	0.834	0.749	1
PTK7	1.22e-05	-0.259969	0.152	0.164	0.362245
ARL1	8.58e-07	-0.26006	0.382	0.373	0.0255538
IL6ST	5.53e-06	-0.260195	0.784	0.686	0.164734
CITED2	0.887581	-0.2603	0.289	0.266	1
LAMA2	2.31e-11	-0.260365	0.741	0.657	6.87e-07
ZYG11B	1.02e-16	-0.260603	0.106	0.144	3.04e-12
ADAMTS12	1.9e-31	-0.260618	0.058	0.108	5.65e-27
RNY3	1.01e-05	-0.260925	0.108	0.124	0.300738
CSTA	7.96e-10	-0.261059	0.102	0.128	2.37e-05
RBBP4	2.55e-13	-0.26118	0.183	0.215	7.59e-09
COPB2	0.000979906	-0.261348	0.347	0.328	1
ANTXR2	3.14e-14	-0.261453	0.234	0.266	9.34e-10
KDELR3	6.12e-07	-0.261889	0.215	0.226	0.0182155
PHF3	3.56e-14	-0.262116	0.28	0.314	1.06e-09
MAN1A1	0.12996	-0.26276	0.536	0.45	1
OST4	6.45e-27	-0.262918	0.785	0.712	1.92e-22
TMEM167A	0.00291511	-0.262932	0.334	0.316	1
NDUFA13	0.061187	-0.26352	0.328	0.306	1
BBX	1.1e-09	-0.263972	0.276	0.296	3.28e-05
WARS	1.81e-08	-0.26438	0.15	0.172	0.00053819
WLS	2.05e-08	-0.264699	0.283	0.293	0.000610999
NDUFB5	1.73e-10	-0.265066	0.235	0.256	5.15e-06
CLMP	0.000154488	-0.265888	0.449	0.419	1
GFRA1	1.29e-17	-0.265931	0.197	0.241	3.83e-13
HLA-B	5.18e-19	-0.26614	0.886	0.753	1.54e-14
DYNLT1	2.7e-05	-0.26698	0.43	0.408	0.805208
SUMO1	4.48e-05	-0.268358	0.374	0.357	1
CD24	2.61e-43	-0.26905	0.043	0.104	7.76e-39
PLPP3	0.988103	-0.269096	0.585	0.494	1
VPS13C	4.65e-08	-0.270702	0.242	0.259	0.00138514
SGCD	6.7e-13	-0.27121	0.187	0.217	1.99e-08
TNFSF10	6.78e-09	-0.271321	0.29	0.309	0.00020179
COPB1	3.8e-07	-0.271399	0.423	0.407	0.0113166
NARS	9.04e-06	-0.271436	0.3	0.299	0.269165
MYL12A	9.99e-08	-0.2716	0.719	0.636	0.0029756
PLEKHA5	3.32e-10	-0.27181	0.237	0.26	9.87e-06
MX1	3.66e-13	-0.271998	0.107	0.139	1.09e-08
RECQL	2.75e-07	-0.272276	0.299	0.303	0.00817612
LPP	6.14e-11	-0.272335	0.228	0.253	1.83e-06
TMEM45A	1.37e-06	-0.273055	0.197	0.207	0.0408107
DDX1	3.34e-05	-0.273133	0.305	0.302	0.993834
PSME1	4.24e-14	-0.273285	0.544	0.517	1.26e-09
PLAT	1.68e-32	-0.273512	0.351	0.249	5e-28
PDHB	8.81e-23	-0.273937	0.158	0.207	2.62e-18
HGF	0.000458731	-0.274505	0.137	0.149	1
SDC2	2.52e-14	-0.274626	0.559	0.525	7.52e-10
HMGN2	0.46001	-0.275942	0.338	0.305	1
SLFN5	1.44e-35	-0.276086	0.122	0.189	4.28e-31
STMN1	2.48e-23	-0.276461	0.061	0.103	7.37e-19
DEPP1	0.180727	-0.277681	0.205	0.202	1
C11orf58	4.66e-14	-0.277881	0.686	0.623	1.39e-09
SKP1	5.99e-28	-0.277889	0.829	0.746	1.78e-23
RIN2	8.7e-42	-0.279598	0.068	0.133	2.59e-37
UQCRQ	8.68e-11	-0.279676	0.661	0.599	2.58e-06
NDUFB4	4.68e-13	-0.280035	0.593	0.557	1.39e-08
CAVIN2	1.38e-12	-0.280199	0.095	0.127	4.12e-08
EIF2AK2	4.73e-18	-0.280465	0.224	0.266	1.41e-13
OSTC	1.18e-05	-0.280938	0.531	0.483	0.351346
RAB2A	4.21e-11	-0.281541	0.481	0.459	1.25e-06
PCMTD1	1.63e-10	-0.282295	0.291	0.307	4.84e-06
FBXW2	2.5e-06	-0.28233	0.157	0.173	0.0744758
PHLDA1	0.638009	-0.28254	0.33	0.302	1
PSMA4	3.91e-06	-0.283217	0.465	0.434	0.116332
ALDH1A1	0.641406	-0.283896	0.36	0.327	1
CCL4	1.28e-10	-0.283898	0.35	0.27	3.82e-06
SSR1	1.06e-08	-0.28423	0.35	0.35	0.000315349
ZBTB1	2.78e-07	-0.284895	0.164	0.182	0.00827492
MAT2B	3.2e-46	-0.285103	0.118	0.198	9.54e-42
DPYSL2	0.017962	-0.285769	0.507	0.454	1
RECK	0.0061099	-0.286507	0.289	0.279	1
LMO4	1.47e-21	-0.286907	0.256	0.301	4.39e-17
PBX1	7.66e-11	-0.286935	0.362	0.368	2.28e-06
BNIP3L	3.97e-11	-0.287165	0.337	0.345	1.18e-06
CHURC1	2.28e-17	-0.287233	0.233	0.272	6.8e-13
ATP5MC2	2.72e-16	-0.287621	0.565	0.539	8.11e-12
PCYOX1	1.41e-05	-0.287969	0.387	0.372	0.41976
PRKAR2B	4.64e-46	-0.288222	0.053	0.12	1.38e-41
ZFR	0.00150109	-0.288684	0.419	0.39	1
C1QTNF7	9.11e-16	-0.288709	0.133	0.172	2.71e-11
CWC15	1.01e-13	-0.290105	0.345	0.36	3e-09
COX6C	2.35e-37	-0.290409	0.823	0.759	6.99e-33
ENTPD1	4.13e-35	-0.290729	0.076	0.134	1.23e-30
HIST1H1C	1.08e-28	-0.290814	0.135	0.194	3.2e-24
MT-RNR1	1.98e-45	-0.29083	0.999	0.998	5.9e-41
RBX1	1.2e-08	-0.290888	0.453	0.434	0.00035784
XPC	6.21e-28	-0.291331	0.118	0.174	1.85e-23
FOXF2	3.51e-40	-0.292364	0.051	0.109	1.04e-35
LAMC1	2.05e-07	-0.293051	0.597	0.539	0.00610935
GBP1	0.000676347	-0.293643	0.205	0.212	1
CXCL8	7.15e-78	-0.293693	0.413	0.247	2.13e-73
NR2F1	4.83e-07	-0.2937	0.169	0.187	0.014387
SPCS2	0.0196489	-0.293909	0.507	0.45	1
PRDX3	1.78e-09	-0.294125	0.329	0.335	5.29e-05
COX5B	5.23e-14	-0.294312	0.614	0.575	1.56e-09
GPX8	9.09e-17	-0.294454	0.32	0.34	2.71e-12
NREP	0.788927	-0.294568	0.267	0.239	1
NOP10	0.00015166	-0.295727	0.462	0.426	1
ARL3	4.65e-12	-0.29592	0.261	0.284	1.38e-07
SNX6	1.2e-11	-0.296145	0.364	0.366	3.59e-07
GNG11	2.75e-14	-0.296713	0.595	0.555	8.18e-10
TMEM258	7.4e-15	-0.296815	0.673	0.614	2.2e-10
PLOD2	0.018723	-0.297049	0.295	0.277	1
ATP5PO	7.79e-11	-0.297713	0.481	0.46	2.32e-06
COL3A1	8.96e-79	-0.29821	0.687	0.798	2.67e-74
SDHD	4.22e-06	-0.298652	0.441	0.417	0.125548
TCIM	9.97e-13	-0.299008	0.101	0.133	2.97e-08
HIST1H1E	6.71e-61	-0.299814	0.052	0.132	2e-56
XRCC5	1e-08	-0.300492	0.574	0.524	0.000298736
CDKN1B	8.62e-49	-0.301709	0.155	0.241	2.57e-44
PPFIBP1	1.48e-15	-0.302237	0.273	0.301	4.4e-11
RAB31	0.458994	-0.302502	0.393	0.335	1
DCN	4.51e-33	-0.302917	1	0.99	1.34e-28
FABP5	1.06e-05	-0.302997	0.156	0.125	0.31492
TCF12	1.51e-07	-0.304176	0.256	0.265	0.00450443
TMED2	1.04e-09	-0.305136	0.483	0.453	3.09e-05
ATP5PD	4.48e-25	-0.305237	0.658	0.618	1.33e-20
NEDD8	7.55e-10	-0.305454	0.495	0.466	2.25e-05
FXYD6	7.26e-26	-0.306298	0.174	0.229	2.16e-21
MME	0.000189633	-0.30726	0.112	0.124	1
PLXDC1	2.3e-15	-0.307489	0.172	0.207	6.84e-11
TMEM123	4.46e-06	-0.308794	0.369	0.353	0.132667
AKAP11	5.97e-31	-0.309187	0.122	0.182	1.78e-26
PARK7	2.37e-20	-0.309937	0.543	0.518	7.05e-16
PRKDC	4.62e-06	-0.310608	0.258	0.264	0.13748
PARP4	5.25e-19	-0.312576	0.211	0.253	1.56e-14
COL18A1	0.237816	-0.313022	0.378	0.324	1
DYNC1I2	1.95e-15	-0.313498	0.453	0.453	5.81e-11
2023-09-07	2.03e-42	-0.313746	0.786	0.723	6.05e-38
FAP	0.677757	-0.31436	0.351	0.306	1
BST2	7.79e-17	-0.314666	0.193	0.234	2.32e-12
SLC8A1	6.61e-44	-0.315434	0.05	0.112	1.97e-39
NDUFC1	8.96e-13	-0.315482	0.503	0.486	2.67e-08
PLPP1	0.267326	-0.316157	0.438	0.388	1
LAMA4	1.8e-21	-0.318389	0.652	0.61	5.37e-17
IGHG1	6.34e-45	-0.318419	0.329	0.21	1.89e-40
MDH1	2.24e-14	-0.319123	0.367	0.378	6.67e-10
DST	4.74e-23	-0.319927	0.7	0.638	1.41e-18
TCEAL8	1.49e-28	-0.319969	0.252	0.306	4.42e-24
NDUFC2	3.2e-11	-0.320071	0.369	0.369	9.52e-07
SPCS3	8.73e-15	-0.320683	0.279	0.304	2.6e-10
MYLK	1.32e-07	-0.320708	0.193	0.209	0.00391887
NTM	5.09e-34	-0.320836	0.134	0.196	1.51e-29
PJA2	6.11e-11	-0.32148	0.395	0.395	1.82e-06
TWSG1	6.69e-09	-0.321512	0.348	0.348	0.000199244
MTUS1	1.35e-10	-0.321534	0.261	0.281	4.02e-06
MINOS1	0.178138	-0.321828	0.402	0.357	1
LPAR6	2.78e-25	-0.322551	0.11	0.163	8.28e-21
TM9SF2	2.7e-11	-0.322766	0.401	0.397	8.03e-07
DAAM2	8.4e-25	-0.322775	0.085	0.133	2.5e-20
TBCB	9.4e-16	-0.323957	0.421	0.429	2.8e-11
SUCLG1	1.02e-16	-0.324907	0.497	0.489	3.03e-12
ISCU	1.59e-16	-0.325424	0.483	0.48	4.74e-12
ROBO1	1.19e-31	-0.325544	0.137	0.196	3.54e-27
MAPKAP1	1.59e-23	-0.325755	0.203	0.251	4.73e-19
TMED4	3.05e-07	-0.32598	0.422	0.404	0.00907538
IGHA1	4.74e-13	-0.326601	0.293	0.218	1.41e-08
PDIA6	6.45e-21	-0.32764	0.58	0.552	1.92e-16
CALR	1.99e-15	-0.328813	0.511	0.49	5.91e-11
SHISA3	1.45e-65	-0.328824	0.043	0.124	4.31e-61
EDIL3	4.83e-05	-0.329585	0.182	0.191	1
H2AFZ	2.99e-06	-0.330031	0.406	0.391	0.0889766
CALM2	1.67e-40	-0.331222	0.857	0.79	4.96e-36
ECHS1	3.28e-10	-0.331569	0.294	0.308	9.76e-06
RAD21	6.14e-26	-0.331708	0.414	0.438	1.83e-21
ERLEC1	5.36e-27	-0.333388	0.39	0.417	1.6e-22
KITLG	3.66e-47	-0.334066	0.123	0.204	1.09e-42
SH3D19	1.49e-13	-0.334575	0.323	0.339	4.45e-09
PTEN	1.11e-14	-0.334949	0.248	0.274	3.31e-10
RPS27L	1.2e-39	-0.336574	0.682	0.657	3.59e-35
PARP14	9.36e-15	-0.337519	0.156	0.19	2.79e-10
FAM13C	1.5e-41	-0.338194	0.095	0.167	4.45e-37
HPGD	1.18e-46	-0.338454	0.049	0.114	3.53e-42
GPC6	1.34e-07	-0.340568	0.427	0.41	0.00397588
MT-ATP6	1.69e-225	-0.341091	0.998	0.996	5.05e-221
ITIH5	2.06e-06	-0.341376	0.389	0.369	0.0613984
CALM1	3.03e-57	-0.342342	0.794	0.73	9.01e-53
H1F0	1.03e-15	-0.342356	0.304	0.334	3.07e-11
NDUFA12	1.73e-11	-0.342786	0.316	0.328	5.14e-07
ATP5ME	4.54e-16	-0.34328	0.638	0.59	1.35e-11
NID1	2.13e-06	-0.344008	0.481	0.448	0.0635277
PDIA3	9.57e-90	-0.346681	0.875	0.824	2.85e-85
AC005912.1	0.072895	-0.346904	0.439	0.37	1
CLTC	1.53e-16	-0.34938	0.367	0.376	4.54e-12
ADH5	2.87e-32	-0.349426	0.388	0.429	8.53e-28
LBH	5.84e-28	-0.350463	0.11	0.164	1.74e-23
FN1	3.76e-27	-0.351622	0.878	0.841	1.12e-22
MATN2	9.76e-23	-0.353374	0.197	0.249	2.9e-18
DECR1	1.16e-16	-0.354189	0.374	0.388	3.46e-12
SLC40A1	1.41e-20	-0.356416	0.137	0.181	4.21e-16
UQCR11	1.06e-20	-0.356562	0.44	0.44	3.15e-16
DKK3	1.59e-12	-0.357478	0.34	0.344	4.72e-08
SCARB2	8.53e-27	-0.35925	0.497	0.496	2.54e-22
MT-CO2	4.3e-203	-0.361606	0.992	0.992	1.28e-198
AKR1B1	2.03e-15	-0.361677	0.271	0.295	6.05e-11
ADGRL2	1.38e-37	-0.361948	0.074	0.135	4.11e-33
HSP90B1	5.59e-60	-0.361992	0.83	0.775	1.66e-55
SRP9	5.63e-28	-0.362153	0.494	0.496	1.68e-23
MYH9	7.68e-09	-0.362246	0.345	0.339	0.000228769
IFI27	0.00941139	-0.36251	0.604	0.531	1
DBI	1.08e-31	-0.363782	0.497	0.509	3.21e-27
ANTXR1	4.83e-08	-0.364999	0.428	0.408	0.00143684
ARPC5	1.4e-27	-0.365544	0.413	0.433	4.16e-23
MORF4L1	4.14e-89	-0.366575	0.886	0.819	1.23e-84
ACTR2	1.55e-20	-0.366838	0.482	0.473	4.61e-16
NDUFB3	4.13e-29	-0.367066	0.265	0.317	1.23e-24
BACE1	2.89e-17	-0.367157	0.27	0.299	8.6e-13
PSME2	1.76e-13	-0.367749	0.311	0.324	5.25e-09
TRAM1	4.04e-40	-0.368388	0.617	0.605	1.2e-35
MT-CO3	8.83e-251	-0.369121	0.993	0.996	2.63e-246
PHACTR2	5.86e-32	-0.36995	0.183	0.242	1.75e-27
ATP5MF	7.99e-14	-0.370474	0.57	0.525	2.38e-09
IFI6	0.0151101	-0.37072	0.423	0.382	1
MT-CYB	1.11e-292	-0.371371	0.997	0.996	3.3e-288
DDIT4	2.29e-21	-0.373589	0.177	0.225	6.83e-17
CANX	3.39e-33	-0.374028	0.598	0.578	1.01e-28
EAPP	1.66e-38	-0.374888	0.238	0.309	4.93e-34
NID2	6.93e-10	-0.376686	0.446	0.426	2.06e-05
COL5A2	1.68e-15	-0.379258	0.549	0.556	5.02e-11
PAM	2.4e-38	-0.379319	0.606	0.583	7.14e-34
COL4A2	2.97e-09	-0.380211	0.201	0.22	8.85e-05
TFPI	1.65e-25	-0.382449	0.756	0.684	4.92e-21
ATP5PF	8.95e-30	-0.384551	0.591	0.571	2.66e-25
EIF4G3	2.3e-12	-0.385216	0.369	0.37	6.86e-08
FIBIN	1e-24	-0.386016	0.246	0.292	2.98e-20
TMEM30A	8.35e-18	-0.38668	0.32	0.34	2.49e-13
MOXD1	1.23e-37	-0.386877	0.12	0.185	3.65e-33
SPRY1	8.58e-53	-0.391122	0.506	0.563	2.55e-48
IFIT1	3.54e-59	-0.394262	0.085	0.171	1.05e-54
LUM	2.58e-174	-0.39732	0.963	0.957	7.7e-170
OLFML3	2.06e-18	-0.402035	0.761	0.69	6.13e-14
QSOX1	6.63e-17	-0.402385	0.387	0.393	1.98e-12
IFIT3	6.9e-53	-0.403495	0.064	0.14	2.05e-48
GUCY1B1	2.29e-60	-0.407606	0.083	0.168	6.83e-56
MT-CO1	2e-275	-0.411762	0.996	0.997	5.97e-271
HES1	2.31e-11	-0.412035	0.242	0.268	6.87e-07
TCF21	5.6e-37	-0.412609	0.324	0.382	1.67e-32
IGLC2	5.44e-09	-0.414305	0.249	0.192	0.000162049
IGLC3	0.000152507	-0.4155	0.101	0.114	1
2023-09-02	4.9e-39	-0.4174	0.594	0.574	1.46e-34
SGCB	5.77e-29	-0.420472	0.327	0.363	1.72e-24
ARRDC3	1.61e-17	-0.423343	0.207	0.245	4.78e-13
LGALS1	6.43e-117	-0.42401	0.969	0.93	1.92e-112
VCAN	3.87e-53	-0.429692	0.786	0.74	1.15e-48
S100A2	6.21e-68	-0.43374	0.036	0.114	1.85e-63
COL15A1	3.45e-35	-0.436389	0.165	0.231	1.03e-30
CDH11	9.34e-06	-0.437657	0.291	0.281	0.278095
LOXL2	1.59e-67	-0.438881	0.057	0.141	4.75e-63
BMP4	1.22e-65	-0.442192	0.137	0.236	3.64e-61
RGS1	3.39e-05	-0.444617	0.258	0.258	1
CD82	1.4e-59	-0.446631	0.114	0.199	4.17e-55
ERAP2	1.84e-106	-0.451213	0.033	0.143	5.49e-102
PIK3R1	4.68e-49	-0.452066	0.361	0.434	1.39e-44
SEC31A	1.88e-43	-0.452173	0.625	0.609	5.61e-39
ACTA2	0.000156183	-0.460995	0.316	0.265	1
S100A8	6.23e-26	-0.466101	0.18	0.231	1.86e-21
C1QTNF3	1.42e-16	-0.469165	0.382	0.384	4.23e-12
HBB	2.91e-51	-0.474718	0.128	0.063	8.67e-47
CALD1	1.48e-87	-0.478213	0.858	0.797	4.41e-83
CBX3	1.41e-37	-0.47977	0.579	0.561	4.19e-33
KCNN3	4.28e-60	-0.481846	0.064	0.146	1.28e-55
PAG1	1.69e-92	-0.483149	0.038	0.137	5.02e-88
LAMB1	7.52e-24	-0.489008	0.423	0.43	2.24e-19
NDUFA4	1.46e-95	-0.501187	0.748	0.727	4.34e-91
PAPPA	1.66e-20	-0.503069	0.096	0.137	4.94e-16
SOX4	1.71e-13	-0.503955	0.306	0.318	5.09e-09
CRBN	1.61e-54	-0.506153	0.198	0.287	4.79e-50
SULF1	1.82e-05	-0.516228	0.572	0.506	0.54247
IGHG4	4.25e-08	-0.517036	0.372	0.285	0.00126488
KCTD12	1.47e-57	-0.517147	0.211	0.298	4.38e-53
FMO2	3.43e-15	-0.52027	0.183	0.219	1.02e-10
TCF4	1.2e-70	-0.525068	0.433	0.493	3.57e-66
TNC	9.42e-28	-0.530021	0.092	0.144	2.81e-23
ITGA1	2.81e-54	-0.533843	0.093	0.17	8.35e-50
VSTM4	4e-40	-0.535874	0.209	0.276	1.19e-35
IGKC	0.25859	-0.53629	0.489	0.417	1
COL4A1	8.06e-23	-0.537043	0.28	0.316	2.4e-18
PCDH18	2.67e-91	-0.537747	0.134	0.256	7.94e-87
UQCR10	6.93e-81	-0.546002	0.471	0.532	2.06e-76
MARCKS	4.42e-124	-0.54811	0.445	0.544	1.32e-119
MTATP6P1	1.16e-112	-0.553101	0.956	0.943	3.46e-108
MT-ND5	0	-0.562256	0.987	0.989	0
THBS4	8.64e-41	-0.566843	0.087	0.155	2.57e-36
TGFBI	8.25e-10	-0.581554	0.2	0.216	2.46e-05
CHI3L1	1.12e-05	-0.586893	0.112	0.087	0.333922
B2M	0	-0.589089	0.999	0.995	0
TNFRSF21	1.12e-120	-0.589553	0.073	0.204	3.34e-116
TXNIP	6.61e-99	-0.591465	0.62	0.638	1.97e-94
STAT1	3.2e-75	-0.591703	0.185	0.288	9.53e-71
ETV1	7.19e-89	-0.592092	0.066	0.173	2.14e-84
MT-ATP8	2.33e-127	-0.608728	0.864	0.85	6.95e-123
ITM2C	4.57e-124	-0.633292	0.482	0.573	1.36e-119
TSC22D3	1.5e-53	-0.63515	0.404	0.452	4.47e-49
TSC22D1	4.66e-75	-0.636253	0.324	0.416	1.39e-70
MT-ND4L	3.04e-151	-0.640336	0.951	0.953	9.07e-147
SERPINE2	5.52e-47	-0.644217	0.362	0.418	1.64e-42
ISG15	2.36e-35	-0.647386	0.143	0.205	7.03e-31
CHN1	3.74e-131	-0.648084	0.047	0.178	1.11e-126
F2R	4.73e-89	-0.689811	0.163	0.277	1.41e-84
PTGDS	3.44e-07	-0.698321	0.212	0.224	0.010247
CXCL1	1.66e-24	-0.716639	0.096	0.145	4.95e-20
GUCY1A1	5.38e-148	-0.718486	0.077	0.228	1.6e-143
C7	0.0580506	-0.718657	0.571	0.458	1
PDGFRA	1.42e-146	-0.721816	0.594	0.655	4.24e-142
ADH1B	3.88e-43	-0.723093	0.504	0.512	1.15e-38
VCAM1	4.8e-112	-0.754221	0.188	0.323	1.43e-107
HIST1H4C	5.36e-87	-0.772278	0.445	0.517	1.59e-82
COL12A1	1.35e-17	-0.781263	0.497	0.471	4.02e-13
GREM1	5.17e-94	-0.834188	0.099	0.217	1.54e-89
APCDD1	4.42e-264	-0.941928	0.076	0.307	1.32e-259
WNT5A	1.97e-134	-0.995946	0.083	0.224	5.85e-130
DIO2	2.64e-126	-1.07841	0.085	0.224	7.86e-122
SCN7A	2.09e-231	-1.1332	0.152	0.371	6.23e-227
FGL2	0.007848	-1.22805	0.321	0.277	1
A2M	0	-1.28778	0.603	0.728	0
POSTN	2.92e-10	-1.32445	0.304	0.303	8.69e-06
CCL11	9.26e-222	-1.71827	0.051	0.25	2.76e-217
MMP1	1.65e-125	-1.85519	0.004	0.108	4.9e-121

## Sheet: P20112001.cluster5_diffgenes
gene_id	p_val	avg_logFC	pct.1	pct.2	p_val_adj
APOD	3.97852e-253	3.10985	0.957	0.516	1.18456e-248
ANGPTL7	1.90227e-275	2.57415	0.351	0.039	5.66381e-271
CDH19	0	1.72712	0.34	0.003	0
CLDN1	0	1.48827	0.347	0.006	0
PTGDS	5.36895e-52	1.32099	0.448	0.216	1.59855e-47
GPC3	1.03407e-147	1.25233	0.51	0.141	3.07885e-143
IGFBP7	1.73248e-98	1.17197	0.839	0.743	5.15829e-94
CAPN6	3.52928e-303	1.10064	0.298	0.024	1.05081e-298
CYP1B1	4.84258e-76	1.08706	0.503	0.218	1.44183e-71
VIT	4.60014e-91	1.05984	0.493	0.185	1.36965e-86
TGFBI	3.93498e-58	1.05852	0.46	0.207	1.1716e-53
C2orf40	2.4353e-193	1.01634	0.21	0.019	7.25087e-189
DCX	0	0.999026	0.176	0.002	0
ADIRF	5.66815e-45	0.959099	0.732	0.552	1.68763e-40
DDIT4	1.63476e-28	0.949346	0.373	0.211	4.86732e-24
NRP2	1.32372e-54	0.94931	0.265	0.083	3.94123e-50
MEOX2	2.00991e-188	0.912488	0.296	0.038	5.98431e-184
HES1	6.27488e-13	0.832283	0.371	0.26	1.86828e-08
DAAM2	2.62907e-27	0.786812	0.263	0.12	7.8278e-23
DNAJB1	4.54718e-11	0.773621	0.499	0.441	1.35388e-06
KMT2E-AS1	3.02113e-23	0.769562	0.221	0.098	8.99512e-19
JUN	4.50037e-44	0.768605	0.797	0.727	1.33994e-39
FOS	7.99457e-52	0.764685	0.857	0.742	2.3803e-47
PLEKHA4	2.0932e-39	0.759411	0.289	0.118	6.2323e-35
KLF5	2.97428e-86	0.755567	0.22	0.043	8.85562e-82
COL21A1	2.4134e-65	0.739246	0.208	0.047	7.18566e-61
ABCA8	2.10956e-34	0.717827	0.625	0.443	6.28101e-30
TENM2	5.63831e-246	0.696778	0.133	0.005	1.67875e-241
EBF2	1.60076e-76	0.696256	0.206	0.042	4.76611e-72
TCF4	2.061e-17	0.679947	0.563	0.479	6.13641e-13
EGFR	1.18476e-18	0.668487	0.402	0.275	3.5275e-14
MATN2	2.17914e-15	0.660081	0.356	0.236	6.48816e-11
EGR1	8.85731e-21	0.635752	0.732	0.675	2.63718e-16
ETV1	6.91023e-17	0.634765	0.265	0.148	2.05745e-12
NR2F2	1.3044e-18	0.632324	0.343	0.213	3.88371e-14
IFI27	1.65103e-24	0.626614	0.672	0.543	4.91578e-20
BST2	1.31125e-20	0.611829	0.37	0.222	3.90412e-16
ABCA10	9.30139e-36	0.611494	0.231	0.083	2.7694e-31
IGFBP5	5.38956e-44	0.606687	0.756	0.581	1.60469e-39
RASSF2	3.10603e-15	0.600905	0.253	0.146	9.2479e-11
MT-RNR2	9.81247e-67	0.599663	1	1	2.92157e-62
COL15A1	3.20648e-16	0.589896	0.345	0.215	9.54697e-12
EGR2	1.27465e-11	0.585169	0.167	0.089	3.79513e-07
LRRN3	2.43294e-22	0.578036	0.126	0.041	7.24385e-18
OLFML2B	4.78651e-11	0.574772	0.283	0.193	1.42514e-06
H1F0	3.40794e-07	0.570142	0.39	0.326	0.0101468
SBSPON	0	0.56942	0.114	0.002	0
P2RY14	1.29788e-191	0.564044	0.122	0.006	3.86432e-187
CFH	1.2871e-20	0.556979	0.792	0.767	3.83221e-16
PLK2	2.39776e-18	0.556453	0.22	0.107	7.13909e-14
ELOB	1.64915e-11	0.543838	0.657	0.649	4.91019e-07
CNTN4	1.83449e-10	0.542524	0.227	0.142	5.462e-06
RGS16	0.00013462	0.538344	0.107	0.068	1
CDO1	1.10082e-26	0.522724	0.221	0.092	3.27758e-22
NR4A1	1.37835e-05	0.520591	0.452	0.408	0.410391
PDK4	2.06783e-15	0.510498	0.371	0.24	6.15675e-11
THBS4	2.47783e-13	0.507822	0.246	0.139	7.37749e-09
PHLDA1	2.34072e-06	0.502575	0.364	0.307	0.0696925
CSRP1	1.13985e-06	0.49643	0.287	0.223	0.0339378
FKBP5	3.39006e-05	0.496393	0.467	0.445	1
HSPA1A	0.000117795	0.489661	0.544	0.527	1
HSPA8	0.0612505	0.489488	0.597	0.655	1
ITGA6	7.57174e-26	0.487774	0.107	0.029	2.25441e-21
GADD45B	1.06355e-06	0.486559	0.471	0.43	0.0316661
PI16	1.38344e-14	0.48073	0.576	0.436	4.11906e-10
SESN3	6.9059e-18	0.475612	0.24	0.124	2.05616e-13
ID1	2.83201e-08	0.471585	0.199	0.127	0.000843202
TSC22D1	3.27227e-09	0.462197	0.473	0.396	9.74284e-05
FRZB	3.61601e-13	0.457752	0.178	0.091	1.07663e-08
ADH1C	1.82903e-26	0.453913	0.146	0.048	5.44575e-22
PEAR1	7.55639e-40	0.453879	0.118	0.025	2.24984e-35
ARHGAP10	1.03781e-05	0.45363	0.313	0.262	0.308999
NFKBIZ	0.801597	0.452707	0.272	0.312	1
CPED1	1.86728e-07	0.451182	0.231	0.159	0.00555964
IFITM1	5.97153e-06	0.450103	0.278	0.219	0.177796
FLRT2	6.84012e-10	0.449151	0.197	0.118	2.03658e-05
CXCL14	0.0106061	0.448484	0.221	0.189	1
CRISPLD1	3.35831e-10	0.447068	0.144	0.076	9.99903e-06
FBXO32	3.05217e-14	0.441555	0.144	0.065	9.08752e-10
PPP1R15A	0.0020537	0.438952	0.377	0.364	1
RAMP2	1.47634e-15	0.430551	0.338	0.209	4.39566e-11
PPP1R10	0.000933744	0.429828	0.174	0.132	1
MTSS1	2.31765e-21	0.427921	0.159	0.062	6.90058e-17
SCRG1	1.195e-08	0.424581	0.105	0.052	0.000355798
ITM2A	3.25015e-10	0.422947	0.568	0.491	9.677e-06
SNORD3A	9.47126e-06	0.416561	0.167	0.112	0.281997
ZBTB20	1.40528e-05	0.414695	0.351	0.298	0.418407
NR4A2	5.21968e-08	0.406452	0.18	0.112	0.00155411
MAMDC2	1.6208e-10	0.403676	0.356	0.251	4.82577e-06
TNFAIP3	0.386267	0.402975	0.193	0.194	1
USP53	0.0703207	0.402102	0.281	0.276	1
DAAM1	0.014384	0.401989	0.221	0.195	1
MAP1B	7.77689e-05	0.401033	0.364	0.318	1
SLC2A3	0.0149501	0.399035	0.233	0.21	1
JAM2	3.77517e-10	0.396057	0.281	0.186	1.12402e-05
EGFLAM	1.67959e-23	0.393635	0.101	0.028	5.00081e-19
MTUS1	9.10195e-05	0.393624	0.33	0.276	1
HSPA1B	0.00166135	0.391	0.394	0.371	1
LPCAT2	7.07094e-22	0.387741	0.167	0.064	2.1053e-17
NGFR	4.20434e-44	0.386501	0.103	0.018	1.2518e-39
FZD2	1.88488e-33	0.386278	0.105	0.023	5.61203e-29
RPL41	1.06068e-22	0.385125	0.85	0.867	3.15808e-18
PDGFRL	1.08068e-08	0.384133	0.499	0.429	0.000321763
CCL4	0.564687	0.378675	0.248	0.287	1
CNTN1	2.71098e-17	0.378394	0.169	0.073	8.07166e-13
BTG1	1.87565e-05	0.376816	0.46	0.425	0.558455
ECM2	0.0024901	0.376346	0.396	0.378	1
MKLN1	0.000703302	0.37631	0.169	0.126	1
MT1X	0.292526	0.373788	0.366	0.381	1
BTG2	9.88853e-08	0.370527	0.443	0.363	0.00294421
ENTPD2	6.62688e-126	0.369917	0.133	0.011	1.97309e-121
FMO2	0.000140168	0.368407	0.268	0.211	1
SLC7A2	8.31792e-26	0.366218	0.139	0.044	2.47658e-21
IER2	0.090773	0.363623	0.417	0.441	1
ABCA9	0.00245482	0.360202	0.283	0.244	1
ARHGAP42	3.69751e-10	0.358838	0.116	0.055	1.1009e-05
RPL9P9	1.14089e-08	0.357638	0.645	0.642	0.000339689
C1QTNF4	1.37548e-39	0.356347	0.118	0.025	4.09536e-35
PEAK1	0.0525057	0.356274	0.188	0.169	1
BNC2	0.0193126	0.35498	0.205	0.18	1
RPL34	7.70084e-29	0.348677	0.94	0.95	2.29285e-24
EPB41L2	0.00041778	0.346868	0.516	0.532	1
CAVIN1	1.74831e-06	0.346837	0.674	0.695	0.0520541
CAV1	0.0107874	0.344	0.435	0.424	1
SPTBN1	0.0040313	0.343731	0.583	0.626	1
ARL4A	0.0153866	0.342586	0.137	0.111	1
EPS8	0.00207798	0.342435	0.248	0.208	1
ZEB1	0.00739605	0.341812	0.321	0.295	1
HLA-DRA	0.683521	0.338918	0.383	0.425	1
BRD2	0.667231	0.337963	0.261	0.282	1
CCL4L2	0.0406414	0.337579	0.263	0.249	1
FGF1	9.63191e-30	0.337119	0.103	0.025	2.86781e-25
LAMB1	0.00525502	0.332722	0.441	0.428	1
UBB	5.23864e-18	0.332423	0.891	0.9	1.55975e-13
SNHG9	0.401985	0.331987	0.195	0.195	1
SSPN	0.00257317	0.331877	0.452	0.451	1
NDRG2	2.95088e-09	0.330346	0.229	0.145	8.78595e-05
H3F3B	5.74722e-16	0.329636	0.893	0.913	1.71118e-11
OMD	6.98044e-05	0.328566	0.563	0.524	1
ABCA6	0.000417962	0.325488	0.353	0.304	1
TM4SF1	0.00028167	0.325105	0.24	0.189	1
PDS5B	0.00022559	0.324676	0.214	0.165	1
STARD13	3.34524e-11	0.323853	0.135	0.065	9.96012e-07
PFDN5	1.98393e-08	0.323211	0.689	0.719	0.000590695
SOCS3	0.129323	0.321228	0.341	0.344	1
RUNX1T1	0.000904734	0.32045	0.169	0.125	1
DNAJB4	0.358696	0.319962	0.246	0.286	1
WASF2	0.0324434	0.319493	0.413	0.415	1
HNRNPA1	0.000402139	0.316154	0.636	0.681	1
AHNAK	9.71301e-05	0.315969	0.758	0.788	1
KCTD12	0.000848403	0.315472	0.321	0.28	1
PTGS2	0.467815	0.313645	0.148	0.144	1
MBNL1	0.00398296	0.313395	0.475	0.475	1
CYB5A	0.0371532	0.31318	0.36	0.361	1
CPXM2	0.0217785	0.31291	0.188	0.159	1
CAVIN2	0.0441117	0.311484	0.143	0.12	1
TIAM1	2.69865e-22	0.311067	0.103	0.03	8.03495e-18
AKAP11	0.0413081	0.31068	0.193	0.169	1
ZFAND2A	0.107599	0.309127	0.088	0.115	1
PTPN13	0.000123495	0.308018	0.246	0.19	1
ZFP36	1.27555e-05	0.30718	0.715	0.711	0.379782
PTPN9	1.89393e-07	0.305465	0.163	0.1	0.005639
PIAS1	0.336962	0.303822	0.144	0.137	1
HIST1H4C	0.0436368	0.303299	0.486	0.502	1
CALM2	4.02569e-06	0.302968	0.779	0.805	0.119861
MT-ND4L	5.46773e-06	0.302726	0.931	0.953	0.162796
TBCB	0.284278	0.302643	0.403	0.428	1
RNASE1	0.0482225	0.302608	0.188	0.164	1
F3	0.000275596	0.301152	0.355	0.295	1
JUNB	3.3124e-05	0.300207	0.636	0.65	0.986234
RBMS3	0.0228007	0.297303	0.274	0.251	1
TXN	4.28531e-07	0.297162	0.717	0.735	0.0127591
ZC2HC1A	0.000803137	0.29677	0.216	0.171	1
AC005912.1	0.104235	0.296277	0.377	0.384	1
GPSM2	0.0231701	0.294991	0.154	0.128	1
RARRES1	0.832576	0.293645	0.235	0.257	1
ADAMTS1	0.0157065	0.288269	0.317	0.286	1
HACD2	0.0825891	0.287498	0.111	0.092	1
OGFRL1	0.274391	0.287372	0.169	0.161	1
RNF24	3.8869e-05	0.28678	0.163	0.113	1
TXNIP	5.36969e-12	0.28603	0.722	0.633	1.59877e-07
MT-RNR1	8.23765e-25	0.28427	1	0.998	2.45268e-20
NFKBIA	0.0317864	0.28354	0.565	0.633	1
SELENOW	2.72244e-05	0.283489	0.623	0.643	0.810579
GNG2	2.98999e-05	0.283481	0.137	0.088	0.890239
TIPARP	0.359997	0.281551	0.165	0.158	1
GLUL	0.0129001	0.279162	0.583	0.592	1
PTBP3	0.0497081	0.278169	0.173	0.154	1
SLC12A2	1.45903e-05	0.276557	0.139	0.088	0.434411
RPL21P28	0.0422666	0.27428	0.306	0.294	1
YWHAE	0.689085	0.274174	0.531	0.607	1
ID3	0.0753471	0.27412	0.332	0.316	1
NUCKS1	3.59401e-07	0.274119	0.734	0.796	0.0107008
JCAD	0.00588876	0.2733	0.152	0.12	1
ATF3	0.00556013	0.272093	0.291	0.254	1
SLF2	0.108851	0.27205	0.116	0.099	1
FMO1	0.000230483	0.270621	0.135	0.092	1
SDCBP	0.0978508	0.269759	0.548	0.6	1
CHD9	0.761709	0.269104	0.257	0.277	1
LMBRD1	0.0046185	0.268217	0.263	0.225	1
EGR3	0.00721722	0.266099	0.203	0.168	1
ANGPT1	0.0247768	0.265943	0.109	0.085	1
RASD1	1.54979e-05	0.264973	0.144	0.092	0.461433
GLCE	1.22738e-05	0.264216	0.171	0.115	0.365441
HCG11	0.00399595	0.263184	0.186	0.147	1
ACKR1	0.525496	0.261042	0.126	0.121	1
TFPI	0.00130557	0.259916	0.677	0.699	1
MYL12B	0.031638	0.259228	0.711	0.787	1
RPS27A	1.58746e-08	0.259175	0.814	0.886	0.000472651
ILF3-AS1	0.00184061	0.258232	0.128	0.091	1
VSTM4	0.616498	0.257923	0.233	0.262	1
CCL2	0.00503965	0.254775	0.454	0.421	1
KLF9	0.00170782	0.254315	0.512	0.504	1
RPL39	1.13392e-07	0.254216	0.788	0.843	0.00337612
MALAT1	8.36743e-15	0.254089	0.996	0.996	2.49132e-10
BIRC3	0.0972439	0.253798	0.103	0.086	1
VGLL4	0.0326068	0.252928	0.218	0.195	1
SIPA1L1	0.000193039	0.252869	0.105	0.066	1
EIF4A2	0.00781173	0.252042	0.587	0.634	1
CAV2	0.348653	0.251995	0.199	0.195	1
AKAP12	0.00349067	0.251747	0.61	0.604	1
HNRNPDL	0.255012	0.251728	0.514	0.576	1
HMGN2	0.702273	0.251589	0.293	0.312	1
TLN2	0.161757	0.251221	0.105	0.091	1
EIF4B	0.0567283	0.251086	0.377	0.386	1
PER1	0.152922	0.250667	0.159	0.146	1
PAG1	2.03095e-07	-0.250163	0.045	0.118	0.00604694
DRAM1	1.111e-13	-0.250681	0.047	0.17	3.3079e-09
PXDN	1.14446e-07	-0.251079	0.068	0.151	0.00340752
TMEM45A	4.65373e-14	-0.251324	0.071	0.208	1.3856e-09
TMEM165	5.55188e-17	-0.251464	0.109	0.278	1.65302e-12
COL16A1	1.20575e-15	-0.251566	0.071	0.219	3.59001e-11
INSIG1	3.41325e-12	-0.251992	0.045	0.156	1.01626e-07
PSAP	9.56321e-15	-0.252084	0.734	0.867	2.84735e-10
LGALS3	6.34527e-15	-0.252776	0.61	0.798	1.88924e-10
ATP1A1	2.33737e-17	-0.253013	0.311	0.531	6.95928e-13
VAMP5	1.35122e-13	-0.254947	0.216	0.386	4.02312e-09
GLIPR2	4.85918e-11	-0.255233	0.105	0.228	1.44677e-06
GEM	8.3534e-10	-0.255259	0.152	0.275	2.48714e-05
WDR1	4.80392e-15	-0.255873	0.173	0.348	1.43032e-10
PCDH7	3.37808e-15	-0.256004	0.023	0.143	1.00579e-10
WISP1	2.23517e-10	-0.256598	0.019	0.101	6.65499e-06
CYB5R3	1.31222e-20	-0.25662	0.263	0.493	3.90701e-16
AHCYL1	2.60768e-16	-0.257174	0.129	0.298	7.76411e-12
VCL	3.30026e-14	-0.257484	0.193	0.364	9.82618e-10
C1R	3.61082e-17	-0.258155	0.756	0.885	1.07508e-12
SLC38A2	3.8666e-10	-0.258592	0.315	0.466	1.15124e-05
TNC	0.00141458	-0.259915	0.086	0.134	1
JAK1	8.00255e-17	-0.260273	0.293	0.493	2.38268e-12
SSC5D	7.27254e-18	-0.260958	0.041	0.193	2.16532e-13
DPP7	4.31748e-15	-0.261042	0.126	0.289	1.28549e-10
SLC25A5	1.80914e-13	-0.26123	0.295	0.469	5.38652e-09
TPM4	1.08961e-08	-0.261692	0.651	0.771	0.00032442
METRNL	4.44885e-17	-0.262466	0.069	0.225	1.3246e-12
CAP1	6.88056e-21	-0.262624	0.22	0.438	2.04862e-16
AOX1	1.33245e-12	-0.262731	0.086	0.216	3.96724e-08
MYADM	4.22163e-12	-0.263281	0.386	0.557	1.25695e-07
FTL	6.56254e-16	-0.263923	0.869	0.954	1.95393e-11
PXDC1	6.61672e-15	-0.264621	0.114	0.267	1.97006e-10
S100A16	5.44643e-12	-0.264748	0.203	0.35	1.62162e-07
S100A9	2.08978e-12	-0.264949	0.069	0.195	6.2221e-08
FNDC3B	8.47244e-19	-0.265524	0.199	0.408	2.52258e-14
FERMT2	8.27511e-17	-0.266671	0.246	0.439	2.46383e-12
FMOD	1.23282e-14	-0.266933	0.161	0.329	3.6706e-10
PRDX4	4.80929e-16	-0.267041	0.233	0.419	1.43192e-11
RTN4	1.66924e-18	-0.268395	0.463	0.667	4.97e-14
RYBP	1.04845e-09	-0.268426	0.15	0.271	3.12165e-05
GARS	2.57247e-16	-0.268933	0.088	0.246	7.65928e-12
PDLIM4	1.87039e-11	-0.268964	0.158	0.291	5.5689e-07
SELENOM	3.42625e-17	-0.269474	0.527	0.727	1.02013e-12
ITGB1	1.33452e-20	-0.269586	0.445	0.666	3.97341e-16
PGRMC2	5.32042e-17	-0.270254	0.255	0.451	1.5841e-12
ATP1B3	4.16199e-14	-0.270286	0.203	0.377	1.23919e-09
STK17A	9.88564e-15	-0.270466	0.051	0.181	2.94335e-10
NDUFA2	1.34822e-12	-0.271079	0.206	0.367	4.01418e-08
GPX4	1.65203e-14	-0.271101	0.467	0.643	4.91876e-10
MGAT1	2.29115e-16	-0.271738	0.135	0.308	6.82168e-12
SQOR	4.36983e-14	-0.271882	0.053	0.18	1.30107e-09
BMP1	6.48327e-15	-0.271974	0.053	0.184	1.93033e-10
CD151	4.6567e-16	-0.272477	0.268	0.461	1.38648e-11
PSMD7	5.16076e-12	-0.272687	0.161	0.307	1.53657e-07
RECK	3.09238e-15	-0.273646	0.12	0.285	9.20724e-11
RERG	9.29232e-11	-0.273967	0.036	0.13	2.7667e-06
MBP	3.31638e-10	-0.274093	0.051	0.149	9.87418e-06
SFPQ	2.04557e-12	-0.274117	0.289	0.452	6.09048e-08
PGRMC1	8.14856e-18	-0.275078	0.203	0.4	2.42615e-13
TWIST2	9.02657e-16	-0.27559	0.058	0.202	2.68757e-11
CALR	7.67707e-14	-0.275884	0.308	0.498	2.28577e-09
RBPJ	1.62297e-13	-0.276222	0.24	0.412	4.83224e-09
IL6	0.00125128	-0.276653	0.062	0.106	1
TAGLN2	6.97681e-15	-0.278948	0.565	0.745	2.07728e-10
GBP1	3.13834e-05	-0.281151	0.137	0.212	0.934411
GFRA1	5.47957e-12	-0.281271	0.105	0.235	1.63149e-07
OPTN	5.03427e-21	-0.281508	0.259	0.495	1.4989e-16
GNL3	4.70819e-14	-0.281767	0.176	0.336	1.40182e-09
FTH1	5.43097e-13	-0.282044	0.899	0.954	1.61702e-08
LXN	3.04411e-13	-0.282865	0.069	0.2	9.06353e-09
HSPB6	2.97872e-11	-0.283833	0.289	0.456	8.86885e-07
MFAP5	0.0966932	-0.284372	0.642	0.62	1
LGALS1	4.1311e-11	-0.284515	0.876	0.939	1.22999e-06
MRC2	6.80763e-19	-0.285751	0.195	0.406	2.0269e-14
MMD	2.1774e-11	-0.285884	0.015	0.104	6.48298e-07
ATP2A2	1.2558e-15	-0.2863	0.113	0.275	3.73902e-11
CLTC	8.48873e-18	-0.286355	0.186	0.378	2.52744e-13
TXNDC17	1.8895e-14	-0.286541	0.126	0.282	5.62579e-10
CCDC71L	3.54817e-11	-0.286549	0.075	0.191	1.05643e-06
RHOBTB3	6.12866e-16	-0.286691	0.265	0.449	1.82475e-11
PALLD	5.15065e-19	-0.286919	0.214	0.42	1.53355e-14
PTK7	1.53584e-14	-0.287429	0.039	0.164	4.57281e-10
MAPKAP1	8.13148e-14	-0.288068	0.099	0.244	2.42107e-09
CD82	4.55315e-11	-0.288166	0.071	0.183	1.35565e-06
OAT	1.69144e-19	-0.289531	0.225	0.444	5.0361e-15
FLNA	1.01417e-15	-0.289545	0.191	0.366	3.01958e-11
LAMB2	1.16587e-22	-0.291329	0.186	0.412	3.47126e-18
ITGA11	2.17296e-15	-0.292471	0.054	0.192	6.46978e-11
ASAH1	1.47542e-18	-0.292657	0.163	0.359	4.39292e-14
NDUFA4	1.42239e-16	-0.293194	0.537	0.736	4.23502e-12
MAP3K20	1.92776e-18	-0.293592	0.131	0.317	5.73971e-14
SUB1	2.70659e-20	-0.293871	0.403	0.635	8.0586e-16
LINC01133	5.77933e-13	-0.294412	0.032	0.141	1.72074e-08
CST3	2.39657e-09	-0.294552	0.829	0.854	7.13556e-05
BPGM	2.44971e-09	-0.294836	0.045	0.132	7.29378e-05
PLXDC2	1.08597e-20	-0.295225	0.223	0.449	3.23335e-16
TOP1	1.5684e-15	-0.295398	0.133	0.301	4.66976e-11
RARRES2	9.2573e-18	-0.295573	0.48	0.676	2.75627e-13
SULF2	1.20508e-14	-0.295701	0.068	0.207	3.58801e-10
NEXN	9.72291e-14	-0.295761	0.184	0.346	2.8949e-09
IL6ST	2.0311e-18	-0.296337	0.49	0.711	6.04739e-14
CA12	2.52155e-16	-0.297386	0.008	0.126	7.50765e-12
CXCL3	4.78169e-06	-0.298812	0.079	0.152	0.14237
PCSK5	4.03918e-15	-0.298856	0.073	0.216	1.20263e-10
SDC2	7.18072e-16	-0.299168	0.338	0.537	2.13799e-11
LRRC59	3.06052e-17	-0.299319	0.09	0.253	9.11238e-13
FXYD5	2.49392e-22	-0.300559	0.122	0.331	7.4254e-18
TSPAN4	1.07701e-19	-0.300794	0.22	0.429	3.2067e-15
TUBB6	1.93051e-15	-0.300888	0.227	0.407	5.74791e-11
PAPSS2	5.96334e-21	-0.302958	0.069	0.249	1.77552e-16
CPXM1	6.13545e-13	-0.303768	0.092	0.221	1.82677e-08
ELL2	5.7185e-15	-0.304669	0.054	0.188	1.70263e-10
RUNX1	6.5307e-18	-0.304812	0.054	0.211	1.94445e-13
CAMK2N1	3.80719e-14	-0.304977	0.077	0.213	1.13355e-09
IL33	7.56046e-17	-0.305309	0.154	0.34	2.25105e-12
CPVL	5.84476e-13	-0.305347	0.054	0.173	1.74022e-08
DAB2	4.37192e-17	-0.305916	0.268	0.479	1.3017e-12
ZNF385A	1.33857e-14	-0.307356	0.039	0.163	3.98547e-10
DDX21	3.98331e-14	-0.307386	0.25	0.422	1.18599e-09
C12orf75	7.84945e-20	-0.307571	0.03	0.186	2.33709e-15
CREG1	3.04908e-17	-0.309849	0.236	0.436	9.07833e-13
HEG1	1.82466e-19	-0.311208	0.083	0.259	5.43276e-15
HPGD	3.32624e-09	-0.311284	0.024	0.102	9.90356e-05
CD44	5.18586e-16	-0.312673	0.248	0.431	1.54404e-11
PID1	1.37894e-12	-0.313523	0.173	0.323	4.10565e-08
PKIG	1.92964e-14	-0.314617	0.107	0.258	5.74531e-10
BASP1	1.72507e-16	-0.315038	0.043	0.184	5.13622e-12
B2M	5.38702e-20	-0.316317	0.983	0.996	1.60393e-15
FKBP10	2.71209e-21	-0.317248	0.116	0.316	8.07496e-17
LMNA	1.18089e-06	-0.317574	0.482	0.592	0.0351598
SGCD	2.03008e-16	-0.319475	0.064	0.214	6.04436e-12
WARS	2.4356e-11	-0.319635	0.06	0.17	7.25175e-07
PLPP1	1.88334e-16	-0.321894	0.208	0.402	5.60747e-12
LAMC1	2.56092e-24	-0.321898	0.295	0.557	7.62489e-20
ARL4C	5.56342e-17	-0.322887	0.045	0.19	1.65645e-12
CFL1	3.02421e-19	-0.323728	0.477	0.694	9.00429e-15
APOL1	7.65311e-17	-0.323981	0.148	0.326	2.27864e-12
MFGE8	5.99538e-18	-0.324535	0.31	0.514	1.78507e-13
2023-09-11	2.14378e-25	-0.32563	0.265	0.511	6.3829e-21
GABARAPL1	7.82666e-17	-0.325935	0.178	0.366	2.33031e-12
FRMD6	1.02173e-16	-0.326527	0.163	0.348	3.04211e-12
TSPO	2.10365e-19	-0.327023	0.242	0.452	6.2634e-15
SPON2	9.80852e-26	-0.327378	0.349	0.604	2.92039e-21
IL15RA	1.12764e-17	-0.327585	0.036	0.181	3.35743e-13
TIMP1	0.000128971	-0.328613	0.752	0.842	1
MT2A	0.0967709	-0.329005	0.739	0.717	1
FIBIN	6.4703e-17	-0.329883	0.116	0.286	1.92647e-12
FLNC	2.92299e-14	-0.330392	0.032	0.149	8.70291e-10
PTHLH	6.04898e-10	-0.330441	0.079	0.183	1.80102e-05
LOXL1	3.46849e-22	-0.331018	0.062	0.249	1.03271e-17
VMP1	1.77916e-19	-0.331185	0.238	0.452	5.29727e-15
ADAM9	6.2118e-25	-0.331773	0.094	0.31	1.8495e-20
FKBP9	2.01132e-21	-0.332446	0.126	0.326	5.98851e-17
ARF4	1.55517e-24	-0.33325	0.366	0.607	4.63035e-20
CYBRD1	1.18347e-18	-0.334957	0.501	0.693	3.52368e-14
PAMR1	1.28853e-20	-0.335865	0.049	0.218	3.83647e-16
ISG15	1.61741e-06	-0.33604	0.109	0.194	0.0481568
SPSB1	1.577e-15	-0.336079	0.084	0.236	4.69535e-11
CTSH	1.62327e-14	-0.33644	0.139	0.296	4.83311e-10
FN1	3.96904e-15	-0.338456	0.705	0.852	1.18174e-10
SQSTM1	4.67562e-20	-0.339092	0.411	0.624	1.39212e-15
PPIB	7.6906e-26	-0.339214	0.497	0.727	2.2898e-21
MYOF	3.80067e-21	-0.339273	0.133	0.337	1.13161e-16
STEAP2	9.41777e-16	-0.339664	0.098	0.251	2.80405e-11
GYPC	6.61247e-22	-0.340266	0.148	0.364	1.9688e-17
CREB5	1.10445e-14	-0.341721	0.071	0.209	3.28839e-10
ENO1	3.23956e-21	-0.343806	0.338	0.555	9.64546e-17
FAM180A	1.84938e-18	-0.345237	0.028	0.174	5.50635e-14
RDH10	4.69186e-15	-0.345254	0.034	0.159	1.39696e-10
GRN	1.59457e-25	-0.346247	0.176	0.411	4.74767e-21
PLTP	3.23019e-16	-0.346601	0.317	0.509	9.61757e-12
TPST1	5.16033e-20	-0.346616	0.114	0.307	1.53644e-15
LSAMP	8.29427e-16	-0.346936	0.049	0.188	2.46954e-11
EIF3J	1.83169e-15	-0.34796	0.156	0.317	5.45369e-11
FAP	1.77347e-14	-0.34805	0.161	0.319	5.28033e-10
SLC39A14	4.13087e-23	-0.348818	0.034	0.212	1.22993e-18
ANK2	1.74347e-16	-0.349368	0.135	0.308	5.19102e-12
CKAP4	7.09951e-19	-0.351033	0.113	0.294	2.11381e-14
SPHK1	2.59747e-15	-0.351223	0.066	0.205	7.7337e-11
NTM	2.03385e-17	-0.351815	0.041	0.186	6.05558e-13
IER3	6.9697e-09	-0.352618	0.208	0.334	0.000207516
ATOX1	1.87698e-22	-0.352701	0.154	0.369	5.58851e-18
COL11A1	2.88333e-10	-0.352865	0.019	0.101	8.58483e-06
OST4	4.2262e-24	-0.353783	0.503	0.732	1.25831e-19
VEGFA	6.86362e-09	-0.356644	0.18	0.297	0.000204358
MOXD1	5.52157e-16	-0.357133	0.039	0.175	1.64399e-11
VCAN	6.24571e-24	-0.35827	0.499	0.755	1.8596e-19
LITAF	2.41231e-17	-0.35876	0.236	0.428	7.18242e-13
IGLC3	1.63729e-05	-0.359375	0.053	0.112	0.487487
LOXL2	2.64767e-11	-0.35948	0.03	0.126	7.88318e-07
FHL1	1.6745e-14	-0.359494	0.415	0.589	4.98566e-10
CAPZB	2.22519e-27	-0.360717	0.349	0.611	6.62529e-23
ABCC9	3.48705e-17	-0.361059	0.062	0.217	1.03823e-12
C17orf58	1.64409e-14	-0.36115	0.028	0.146	4.89512e-10
EMILIN1	2.15911e-20	-0.363014	0.075	0.255	6.42853e-16
PMP22	1.27957e-20	-0.363042	0.544	0.733	3.8098e-16
CD34	2.6051e-15	-0.363134	0.281	0.463	7.75644e-11
ANGPTL4	0.00760184	-0.363312	0.086	0.122	1
ANGPTL2	4.85968e-21	-0.364892	0.116	0.316	1.44692e-16
CSF1	3.39917e-20	-0.364921	0.053	0.221	1.01207e-15
FHL2	1.29946e-12	-0.365074	0.109	0.241	3.869e-08
ITGAV	3.49071e-19	-0.365295	0.159	0.355	1.03932e-14
EMP1	0.000169511	-0.366372	0.653	0.761	1
OSR1	3.10501e-16	-0.367054	0.058	0.203	9.24486e-12
CCND1	6.00105e-22	-0.368784	0.023	0.188	1.78675e-17
ADAMTS5	7.14817e-15	-0.36882	0.024	0.144	2.1283e-10
ANTXR1	1.99778e-21	-0.369522	0.195	0.416	5.9482e-17
MYLK	3.98559e-14	-0.370313	0.073	0.209	1.18667e-09
PDGFRB	8.4737e-19	-0.370743	0.212	0.411	2.52296e-14
CADM3	4.12642e-16	-0.371205	0.047	0.186	1.2286e-11
GUCY1A1	4.01215e-08	-0.372964	0.105	0.199	0.00119458
PODN	6.30692e-21	-0.373776	0.407	0.62	1.87782e-16
CLMP	7.5894e-23	-0.376001	0.197	0.43	2.25967e-18
TIMP2	1.67018e-27	-0.37601	0.604	0.808	4.97281e-23
SEC61B	1.29274e-26	-0.37615	0.319	0.573	3.84901e-22
C1QTNF7	2.12237e-12	-0.376469	0.053	0.166	6.31914e-08
ECM1	1.18722e-22	-0.376604	0.214	0.438	3.53482e-18
ZNF503	5.07149e-19	-0.379771	0.056	0.218	1.50999e-14
NID2	4.51079e-23	-0.381123	0.21	0.435	1.34304e-18
P4HB	1.26622e-19	-0.381638	0.285	0.488	3.77003e-15
IGLC2	3.93912e-09	-0.382251	0.098	0.206	0.000117283
PPIC	5.48305e-26	-0.384039	0.216	0.463	1.63252e-21
DPP4	8.47097e-22	-0.384291	0.013	0.172	2.52215e-17
HAS2	3.43795e-13	-0.384724	0.094	0.228	1.02361e-08
STAT1	9.3926e-14	-0.385985	0.124	0.27	2.79655e-09
ADAMTS4	7.25567e-09	-0.38689	0.045	0.13	0.00021603
CALU	6.81232e-27	-0.387994	0.355	0.608	2.0283e-22
TNFAIP2	2.04929e-20	-0.388554	0.058	0.23	6.10155e-16
CERCAM	4.28426e-22	-0.388858	0.114	0.31	1.2756e-17
ITGA1	1.13203e-11	-0.389768	0.049	0.157	3.37051e-07
ACTN1	3.694e-16	-0.392856	0.098	0.252	1.09985e-11
HLA-A	7.84774e-25	-0.394581	0.501	0.737	2.33659e-20
VAT1	5.64037e-24	-0.394801	0.139	0.361	1.67936e-19
A2M	0.00104366	-0.396779	0.818	0.7	1
ICAM1	8.35042e-13	-0.399282	0.109	0.247	2.48625e-08
GLIPR1	4.08083e-22	-0.400456	0.126	0.338	1.21503e-17
ACTB	3.60621e-26	-0.400737	0.803	0.917	1.07371e-21
HLA-C	3.44716e-27	-0.400861	0.492	0.721	1.02636e-22
PBX1	1.0657e-20	-0.401311	0.163	0.371	3.17302e-16
S100A13	7.11098e-26	-0.403208	0.364	0.618	2.11722e-21
GALNT15	3.96039e-16	-0.403566	0.039	0.174	1.17917e-11
RAMP1	3.18468e-13	-0.40551	0.021	0.125	9.48207e-09
S100A8	4.12799e-12	-0.408747	0.094	0.223	1.22907e-07
CXCL12	4.65967e-15	-0.41146	0.48	0.648	1.38737e-10
PDLIM1	3.54211e-26	-0.412981	0.21	0.458	1.05463e-21
ANXA5	2.66687e-37	-0.413655	0.6	0.828	7.94035e-33
CTSB	2.38803e-25	-0.417452	0.4	0.651	7.11013e-21
HLA-B	1.20527e-21	-0.418689	0.582	0.785	3.58858e-17
PAM	4.96188e-29	-0.419057	0.328	0.594	1.47735e-24
PLPP3	7.87073e-20	-0.420006	0.3	0.518	2.34343e-15
GJA1	2.15646e-17	-0.42012	0.169	0.348	6.42064e-13
GLRX	4.13707e-22	-0.422157	0.071	0.262	1.23177e-17
BMP4	9.54028e-18	-0.422725	0.06	0.219	2.84052e-13
GSTO1	2.93911e-28	-0.424599	0.227	0.489	8.75091e-24
MMP19	1.87798e-21	-0.425381	0.047	0.22	5.59149e-17
TPPP3	8.52627e-09	-0.425388	0.206	0.323	0.000253861
UGP2	6.25498e-14	-0.425834	0.317	0.481	1.86236e-09
CILP	7.80551e-09	-0.425904	0.25	0.365	0.000232401
VEGFD	6.08722e-18	-0.426134	0.015	0.15	1.81241e-13
PMEPA1	3.03501e-25	-0.429269	0.049	0.247	9.03644e-21
RSPO3	1.02128e-23	-0.431772	0.024	0.203	3.04077e-19
ACTA2	5.46388e-05	-0.432982	0.191	0.278	1
SOD3	7.5134e-14	-0.434048	0.437	0.584	2.23704e-09
CTSC	1.64588e-12	-0.435836	0.191	0.337	4.90045e-08
CXCL8	0.00098688	-0.43604	0.205	0.283	1
SFRP1	1.38364e-10	-0.437017	0.092	0.203	4.11966e-06
CTSA	3.32145e-27	-0.437081	0.137	0.374	9.88929e-23
REXO2	1.50061e-32	-0.437106	0.212	0.491	4.46791e-28
ITIH5	6.29355e-26	-0.438518	0.143	0.378	1.87384e-21
DPYSL3	3.37145e-32	-0.440234	0.182	0.461	1.00382e-27
HTRA1	3.77405e-29	-0.440723	0.225	0.492	1.12368e-24
GNPNAT1	3.70858e-17	-0.44096	0.066	0.215	1.10419e-12
IGFBP4	8.47511e-24	-0.441334	0.48	0.706	2.52338e-19
RRBP1	1.5702e-31	-0.443001	0.291	0.571	4.67511e-27
SVEP1	3.44453e-23	-0.443413	0.163	0.388	1.02557e-18
GAPDH	1.53037e-31	-0.444823	0.595	0.813	4.55651e-27
SGK1	2.80194e-12	-0.448302	0.129	0.262	8.3425e-08
ITM2C	5.00125e-29	-0.450489	0.285	0.56	1.48907e-24
NAMPT	9.7775e-21	-0.453867	0.169	0.374	2.91115e-16
HIGD1A	7.7078e-29	-0.453951	0.205	0.464	2.29492e-24
RBP1	1.45221e-21	-0.456845	0.058	0.236	4.32381e-17
HMGA1	3.26736e-19	-0.460285	0.026	0.175	9.72825e-15
DCN	9.61453e-22	-0.462346	0.996	0.992	2.86263e-17
EMP3	2.13968e-29	-0.469607	0.432	0.677	6.37068e-25
ISLR	1.0186e-32	-0.470678	0.553	0.771	3.03277e-28
FILIP1	4.67275e-24	-0.472268	0.041	0.228	1.39126e-19
VASN	3.68109e-25	-0.475781	0.056	0.255	1.09601e-20
TMEM176A	7.55153e-31	-0.481305	0.139	0.405	2.24839e-26
ITGB5	4.49279e-36	-0.481744	0.075	0.345	1.33768e-31
FGFR1	4.16432e-28	-0.483024	0.28	0.528	1.23989e-23
MMP14	6.14651e-29	-0.489808	0.201	0.453	1.83006e-24
PROCR	1.0582e-10	-0.489933	0.169	0.297	3.15067e-06
APLP2	1.74401e-37	-0.490031	0.214	0.509	5.19261e-33
S100A4	5.58892e-34	-0.492704	0.724	0.859	1.66404e-29
FGL2	0.256292	-0.495665	0.289	0.286	1
TNFRSF21	3.45267e-19	-0.495997	0.03	0.18	1.028e-14
SERPINH1	5.02859e-24	-0.496045	0.242	0.459	1.49721e-19
ADAMTS2	1.51708e-25	-0.503161	0.047	0.241	4.51696e-21
RAB31	2.41459e-21	-0.503908	0.154	0.351	7.18919e-17
PKM	2.69485e-32	-0.506033	0.27	0.538	8.02366e-28
NNMT	1.02425e-36	-0.507217	0.34	0.648	3.04961e-32
SPON1	3.34835e-29	-0.516301	0.101	0.338	9.96937e-25
FOSL1	7.33081e-21	-0.516985	0.038	0.201	2.18268e-16
ACSL4	2.85242e-21	-0.517003	0.122	0.318	8.49279e-17
S100A10	1.72396e-18	-0.519236	0.651	0.785	5.13293e-14
ERRFI1	4.60061e-24	-0.519314	0.21	0.441	1.36979e-19
IL32	5.24709e-36	-0.521975	0.075	0.346	1.56227e-31
PFN1	7.87857e-40	-0.52347	0.508	0.77	2.34576e-35
PLOD2	3.63099e-25	-0.524205	0.081	0.285	1.08109e-20
VCAM1	1.5879e-20	-0.527359	0.109	0.3	4.72781e-16
NBL1	2.02911e-31	-0.529659	0.235	0.5	6.04146e-27
GAS1	6.91774e-24	-0.53121	0.058	0.251	2.05969e-19
ALDH1A3	4.46374e-24	-0.531678	0.09	0.293	1.32904e-19
HSPB8	4.89698e-25	-0.537681	0.054	0.253	1.45803e-20
COL6A2	1.7121e-33	-0.539164	0.572	0.794	5.0976e-29
SH3BGRL3	9.57233e-30	-0.539328	0.445	0.697	2.85007e-25
STEAP1	2.11608e-31	-0.539577	0.101	0.356	6.30041e-27
IGHG1	1.20162e-10	-0.541184	0.113	0.237	3.5777e-06
ITGA5	3.09741e-18	-0.547046	0.114	0.283	9.22223e-14
IGHG3	3.42733e-10	-0.547387	0.088	0.201	1.02045e-05
SCARA5	5.3724e-22	-0.548493	0.227	0.434	1.59958e-17
ADH1B	2.80175e-09	-0.550466	0.407	0.513	8.34193e-05
P4HA2	2.0908e-39	-0.552098	0.124	0.418	6.22514e-35
GPNMB	3.58815e-44	-0.554532	0.432	0.745	1.06834e-39
HMOX1	1.39336e-13	-0.555454	0.043	0.16	4.14858e-09
PAPPA	1.10774e-13	-0.557792	0.023	0.131	3.29818e-09
IGHA1	1.11272e-11	-0.56386	0.107	0.236	3.31302e-07
BGN	1.66204e-32	-0.564282	0.212	0.484	4.94855e-28
EFEMP1	8.4194e-43	-0.567965	0.407	0.715	2.50679e-38
PTGIS	1.23618e-36	-0.576673	0.101	0.38	3.68061e-32
DIO2	0.000110539	-0.578362	0.133	0.196	1
LMCD1	1.06107e-14	-0.581223	0.056	0.186	3.15924e-10
SULF1	5.25873e-34	-0.589735	0.236	0.526	1.56573e-29
SOD2	1.57222e-23	-0.593501	0.171	0.392	4.68114e-19
KCNN3	1.23454e-18	-0.600745	0.002	0.132	3.67573e-14
MMP2	1.1093e-37	-0.608691	0.625	0.824	3.30284e-33
F2R	1.01165e-25	-0.614136	0.054	0.258	3.01209e-21
TUBA1C	9.66075e-28	-0.616571	0.107	0.331	2.87639e-23
HIF1A	3.28993e-26	-0.622837	0.189	0.421	9.79544e-22
ITGBL1	2.77355e-31	-0.624487	0.124	0.377	8.25797e-27
TPM1	1.43129e-36	-0.625809	0.257	0.544	4.26151e-32
HTRA3	9.04691e-22	-0.625979	0.131	0.325	2.69363e-17
CPE	3.63464e-32	-0.633396	0.129	0.39	1.08218e-27
CD248	2.27699e-32	-0.635613	0.197	0.462	6.77952e-28
COL8A1	1.43931e-34	-0.635664	0.25	0.526	4.2854e-30
AEBP1	2.72501e-43	-0.646349	0.315	0.614	8.11345e-39
ADM	3.47605e-17	-0.652235	0.124	0.289	1.03496e-12
PLAT	1.14922e-25	-0.654713	0.068	0.274	3.42169e-21
TMEM176B	9.80187e-45	-0.659846	0.141	0.472	2.91841e-40
APCDD1	3.29873e-25	-0.660794	0.064	0.264	9.82164e-21
LTBP2	4.41831e-37	-0.66246	0.094	0.373	1.31551e-32
GPRC5A	5.40875e-23	-0.663889	0.084	0.275	1.6104e-18
IGHG4	4.1188e-15	-0.66637	0.143	0.306	1.22633e-10
C7	0.000248409	-0.666584	0.43	0.483	1
PLA2G2A	6.4709e-12	-0.66673	0.193	0.33	1.92665e-07
MGST1	2.12077e-42	-0.670118	0.255	0.567	6.31438e-38
MXRA5	9.5396e-31	-0.673154	0.212	0.458	2.84032e-26
LDHA	6.54779e-40	-0.67326	0.356	0.647	1.94954e-35
GFPT2	1.19217e-30	-0.67836	0.09	0.322	3.54957e-26
TNFRSF12A	3.88612e-24	-0.692704	0.167	0.381	1.15705e-19
C3	1.11562e-57	-0.708176	0.375	0.738	3.32164e-53
QSOX1	8.21791e-47	-0.714514	0.079	0.398	2.4468e-42
UAP1	6.86532e-22	-0.722928	0.257	0.45	2.04408e-17
RGCC	2.59395e-17	-0.725904	0.109	0.268	7.72323e-13
S100A11	4.6626e-65	-0.733603	0.537	0.828	1.38824e-60
HAS1	2.7064e-15	-0.735075	0.026	0.148	8.05804e-11
WISP2	5.42638e-30	-0.742794	0.047	0.268	1.61565e-25
IGKC	2.8593e-18	-0.746474	0.235	0.436	8.51328e-14
CTSL	1.77996e-30	-0.75663	0.283	0.535	5.29966e-26
CTSK	2.1903e-63	-0.75779	0.454	0.796	6.52139e-59
SERPINE2	2.53296e-22	-0.76282	0.212	0.411	7.54162e-18
PTX3	3.45901e-12	-0.769102	0.043	0.15	1.02989e-07
PLAUR	1.41934e-29	-0.772265	0.116	0.353	4.22596e-25
FBLN2	2.66908e-54	-0.777887	0.356	0.679	7.94692e-50
PDGFRA	3.1324e-54	-0.781688	0.289	0.65	9.3264e-50
THBS2	1.92706e-52	-0.791078	0.135	0.488	5.73762e-48
COL6A1	6.90403e-53	-0.797483	0.501	0.791	2.05561e-48
SEMA3C	1.77022e-27	-0.797593	0.189	0.417	5.27066e-23
FSTL1	4.55101e-58	-0.798193	0.499	0.792	1.35502e-53
THBS1	4.83931e-18	-0.798973	0.319	0.495	1.44086e-13
THY1	1.53012e-50	-0.800958	0.229	0.572	4.55577e-46
LOX	4.65777e-42	-0.804764	0.09	0.38	1.38681e-37
MGP	1.43708e-35	-0.807361	0.848	0.832	4.27875e-31
PDPN	5.46344e-51	-0.815295	0.099	0.431	1.62668e-46
CFD	6.97324e-32	-0.81565	0.428	0.644	2.07621e-27
COL14A1	1.40445e-60	-0.817244	0.332	0.699	4.1816e-56
CYTOR	1.58e-36	-0.827059	0.071	0.333	4.7043e-32
WNT5A	2.65822e-19	-0.827462	0.043	0.198	7.9146e-15
IL1R1	6.12565e-52	-0.828936	0.12	0.462	1.82385e-47
PRSS23	4.66336e-50	-0.838144	0.122	0.454	1.38847e-45
UGDH	2.50631e-28	-0.847879	0.156	0.389	7.46228e-24
PDLIM3	7.69596e-57	-0.856837	0.099	0.457	2.29139e-52
PLAU	8.78413e-25	-0.857644	0.073	0.272	2.61539e-20
COL6A3	1.00549e-63	-0.8655	0.523	0.839	2.99374e-59
TCF21	4.64262e-43	-0.871112	0.079	0.377	1.38229e-38
DPT	4.61373e-56	-0.8924	0.313	0.66	1.37369e-51
MEDAG	6.6038e-35	-0.905175	0.161	0.429	1.96622e-30
ACKR3	1.15894e-36	-0.924196	0.12	0.392	3.45063e-32
CCDC80	9.01748e-86	-0.926252	0.548	0.872	2.68487e-81
SLPI	6.67417e-25	-0.928057	0.109	0.319	1.98717e-20
CD55	2.86965e-39	-0.968868	0.141	0.424	8.54411e-35
CTHRC1	2.75689e-38	-0.983382	0.103	0.374	8.20836e-34
FBN1	8.45006e-73	-1.00444	0.439	0.773	2.51592e-68
COL5A1	4.44905e-52	-1.02329	0.268	0.59	1.32466e-47
TIMP3	2.94189e-69	-1.044	0.533	0.786	8.75917e-65
TNFAIP6	4.42874e-53	-1.04775	0.103	0.448	1.31861e-48
COL12A1	5.31081e-40	-1.06419	0.197	0.483	1.58124e-35
GREM1	3.65533e-28	-1.08768	0.006	0.197	1.08834e-23
FBLN1	2.68027e-94	-1.10564	0.486	0.821	7.98022e-90
COL5A2	2.01099e-53	-1.13043	0.235	0.561	5.98752e-49
ELN	3.28368e-56	-1.22124	0.086	0.431	9.77682e-52
CXCL1	1.19044e-14	-1.22693	0.023	0.137	3.54441e-10
MFAP4	1.84244e-105	-1.25278	0.43	0.834	5.48568e-101
C1QTNF3	6.28716e-64	-1.25933	0.023	0.392	1.87194e-59
GPX3	2.07264e-60	-1.26315	0.208	0.564	6.17106e-56
SERPINE1	6.35106e-16	-1.28148	0.131	0.281	1.89096e-11
COL1A2	1.38769e-73	-1.39349	0.754	0.919	4.13171e-69
PCOLCE2	9.09791e-57	-1.43752	0.06	0.406	2.70881e-52
SFRP2	7.85632e-110	-1.45123	0.293	0.776	2.33914e-105
CCL11	9.09261e-18	-1.45648	0.06	0.212	2.70723e-13
COL3A1	9.72534e-37	-1.52054	0.595	0.779	2.89562e-32
SPARC	3.82683e-81	-1.52274	0.582	0.851	1.1394e-76
POSTN	8.79104e-24	-1.68489	0.111	0.307	2.61744e-19
COL1A1	2.76215e-44	-1.72285	0.48	0.716	8.22401e-40

## Sheet: P20112001.cluster6_diffgenes
gene_id	p_val	avg_logFC	pct.1	pct.2	p_val_adj
TOP2A	0	2.08742	0.673	0.013	0
FABP5	5.37e-90	2.05366	0.417	0.126	1.6e-85
KRT13	1.1e-82	2.00006	0.287	0.07	3.28e-78
S100A2	1.7e-188	1.97733	0.466	0.09	5.08e-184
NUSAP1	0	1.96639	0.694	0.012	0
H2AFZ	6.64e-253	1.90186	0.885	0.384	1.98e-248
PTTG1	0	1.85758	0.71	0.037	0
STMN1	0	1.77262	0.764	0.081	0
HIST1H4C	5.05e-86	1.70849	0.793	0.496	1.5e-81
CENPF	0	1.68678	0.62	0.016	0
MKI67	0	1.65593	0.622	0.005	0
POSTN	2.63e-170	1.58179	0.772	0.293	7.83e-166
KRT5	6.99e-159	1.56749	0.353	0.061	2.08e-154
ACTA2	1.26e-41	1.55017	0.476	0.272	3.76e-37
CCNB1	0	1.50258	0.532	0.014	0
SMC4	0	1.45581	0.698	0.124	0
LY6D	2.68e-149	1.43026	0.261	0.036	7.98e-145
KRT15	7.04e-55	1.39537	0.193	0.047	2.1e-50
UBE2C	0	1.38026	0.464	0.005	0
S100A8	7.31e-37	1.37727	0.435	0.216	2.18e-32
ANLN	0	1.37688	0.577	0.004	0
PCLAF	0	1.34206	0.604	0.007	0
SPDL1	0	1.33307	0.632	0.071	0
CKAP2	0	1.32192	0.581	0.037	0
TTK	0	1.31944	0.528	0.004	0
CDKN3	0	1.30827	0.554	0.014	0
TUBA1B	1.25e-159	1.30074	0.936	0.706	3.71e-155
TPX2	0	1.29719	0.559	0.006	0
CENPE	0	1.28898	0.481	0.011	0
ASPM	0	1.25083	0.489	0.003	0
BIRC5	0	1.23708	0.55	0.003	0
CDK1	0	1.22394	0.476	0.005	0
ACTG2	1.41e-192	1.2083	0.31	0.04	4.18e-188
KPNA2	9.38e-213	1.17853	0.536	0.114	2.79e-208
KRT14	1.35e-128	1.16147	0.269	0.042	4.03e-124
TAGLN	2.91e-60	1.1387	0.618	0.34	8.65e-56
HMGB1	3.32e-166	1.13413	0.94	0.779	9.87e-162
KIF20B	0	1.11767	0.524	0.025	0
DLGAP5	0	1.11717	0.46	0.002	0
RRM2	0	1.10602	0.454	0.003	0
TUBB	3.76e-130	1.08	0.862	0.56	1.12e-125
TNC	3.01e-172	1.07217	0.542	0.125	8.96e-168
MMP1	6.46e-135	1.06891	0.396	0.08	1.92e-130
HMGN2	1.9e-144	1.03732	0.737	0.303	5.67e-140
COL10A1	1.18e-269	1.01827	0.425	0.052	3.53e-265
CHN1	9.22e-204	0.994764	0.618	0.141	2.74e-199
SFN	4.89e-137	0.994534	0.212	0.026	1.46e-132
HMGB3	0	0.987203	0.476	0.028	0
TGFBI	2.06e-105	0.987011	0.581	0.205	6.14e-101
KIF11	0	0.98479	0.47	0.005	0
ARL6IP1	3.35e-96	0.977691	0.585	0.245	9.97e-92
IL7R	2.34e-259	0.959997	0.446	0.061	6.96e-255
HMGB2	3.01e-184	0.957955	0.618	0.163	8.95e-180
CENPW	0	0.954892	0.55	0.067	0
CKS2	0	0.952502	0.501	0.042	0
HIST1H1B	0	0.950457	0.327	0.005	0
JPT1	7.34e-194	0.943304	0.575	0.138	2.18e-189
KRT6A	1.73e-130	0.940377	0.285	0.047	5.14e-126
CEP55	0	0.936734	0.442	0.002	0
CBX3	2.83e-126	0.931374	0.895	0.557	8.43e-122
S100A9	4.43e-19	0.931145	0.335	0.189	1.32e-14
LGALS1	4.09e-82	0.926926	0.973	0.937	1.22e-77
PBK	0	0.924302	0.456	0.002	0
MAD2L1	0	0.909142	0.483	0.01	0
TK1	0	0.895129	0.454	0.01	0
PFN1	9.73e-101	0.879439	0.926	0.761	2.9e-96
SGO2	0	0.872368	0.404	0.015	0
KIF23	0	0.867993	0.419	0.006	0
CSTA	4.09e-27	0.852173	0.267	0.12	1.22e-22
COL11A1	2.45e-91	0.852082	0.355	0.094	7.3e-87
GGH	0	0.840054	0.519	0.072	0
CD82	3.75e-141	0.832155	0.589	0.173	1.12e-136
KNL1	0	0.821974	0.398	0.002	0
FN1	3.82e-40	0.818929	0.887	0.848	1.14e-35
TUBA1C	1.82e-88	0.815832	0.688	0.319	5.42e-84
BUB1B	0	0.810258	0.37	0.002	0
CKS1B	3.31e-165	0.800829	0.544	0.134	9.86e-161
TYMS	0	0.798536	0.398	0.023	0
CALM2	8.53e-94	0.790306	0.947	0.801	2.54e-89
CDC20	0	0.788882	0.357	0.003	0
TPM4	7.07e-74	0.779937	0.899	0.766	2.11e-69
ACTN1	3.84e-102	0.778664	0.618	0.241	1.14e-97
ECT2	0	0.77369	0.413	0.024	0
SLC25A5	2.06e-79	0.771631	0.772	0.459	6.15e-75
S100A14	1.51e-168	0.768637	0.187	0.016	4.51e-164
PTMA	3.43e-124	0.76717	0.979	0.898	1.02e-119
SUGCT	1.9e-127	0.765483	0.298	0.053	5.67e-123
NCAPG	0	0.760928	0.351	0.002	0
ARPC2	1e-85	0.759392	0.875	0.649	2.98e-81
DEPDC1	0	0.757263	0.343	0.001	0
CST1	6.21e-74	0.756433	0.195	0.036	1.85e-69
CXCL1	8.78e-39	0.755006	0.329	0.131	2.61e-34
TMPO	5.14e-150	0.754452	0.612	0.18	1.53e-145
CENPK	0	0.753308	0.396	0.008	0
RRM1	1.48e-208	0.745624	0.505	0.096	4.39e-204
ATAD2	4.42e-183	0.745278	0.394	0.066	1.32e-178
NDC80	0	0.744864	0.411	0.041	0
CENPN	0	0.739263	0.398	0.027	0
TPM2	3.49e-59	0.738903	0.635	0.363	1.04e-54
CCNB2	0	0.737338	0.366	0.002	0
HMMR	0	0.734126	0.329	0.002	0
UBE2T	0	0.732511	0.392	0.01	0
CALU	8.68e-72	0.731516	0.817	0.599	2.58e-67
SMC2	3.97e-263	0.721879	0.448	0.061	1.18e-258
SNRPG	2.04e-89	0.721415	0.797	0.469	6.06e-85
TPM1	6.39e-34	0.716157	0.69	0.535	1.9e-29
ISG15	8.98e-53	0.713355	0.448	0.187	2.67e-48
RAD21	1.26e-77	0.70017	0.747	0.426	3.76e-73
KIF20A	0	0.699062	0.316	0.001	0
PKM	6.24e-81	0.696548	0.823	0.526	1.86e-76
PSME2	2.25e-94	0.693281	0.702	0.313	6.69e-90
NDUFA4	1.7e-77	0.692774	0.926	0.728	5.07e-73
SOX4	2.36e-82	0.687289	0.686	0.308	7.01e-78
DSP	3.7e-130	0.681855	0.207	0.026	1.1e-125
CXCL5	9.95e-72	0.676099	0.187	0.035	2.96e-67
GAPDH	2.48e-94	0.67579	0.953	0.805	7.4e-90
ESCO2	0	0.673886	0.318	0.002	0
SERPINH1	4.26e-56	0.673171	0.698	0.45	1.27e-51
TDO2	2.92e-96	0.671938	0.331	0.076	8.71e-92
NUF2	0	0.66907	0.335	0.003	0
BUB3	1.34e-89	0.664707	0.558	0.217	3.98e-85
H2AFV	2.87e-86	0.662586	0.62	0.271	8.56e-82
CKAP2L	0	0.661621	0.331	0.001	0
PCNA	1.31e-105	0.661285	0.423	0.115	3.91e-101
COL12A1	7.06e-66	0.660385	0.772	0.47	2.1e-61
MRPL51	1.61e-76	0.659673	0.71	0.38	4.79e-72
CAP1	6.65e-62	0.656838	0.702	0.427	1.98e-57
PRR11	0	0.654873	0.327	0.006	0
ARPC5	3.38e-66	0.651013	0.719	0.423	1.01e-61
ATP5MF	1.34e-81	0.649154	0.844	0.528	3.99e-77
VSNL1	2.98e-208	0.648602	0.288	0.032	8.86e-204
ANP32E	1.28e-90	0.644798	0.558	0.212	3.8e-86
AURKA	0	0.643284	0.29	0.004	0
GBP1	1.05e-64	0.642758	0.493	0.204	3.13e-60
COL1A1	1.51e-60	0.639954	0.887	0.707	4.5e-56
SULF1	8.15e-39	0.636384	0.698	0.516	2.43e-34
RACGAP1	0	0.634386	0.357	0.019	0
CCNA2	0	0.630004	0.308	0.003	0
COL3A1	1.35e-60	0.629805	0.926	0.772	4.02e-56
IKBIP	3.03e-78	0.628574	0.567	0.241	9.02e-74
MYL12A	3.13e-57	0.62828	0.848	0.649	9.33e-53
ENO1	5.01e-70	0.619457	0.828	0.544	1.49e-65
MYLK	1.51e-61	0.617787	0.485	0.2	4.49e-57
CTHRC1	2.42e-62	0.616745	0.694	0.361	7.19e-58
DIAPH3	0	0.615958	0.335	0.004	0
RAN	3.97e-72	0.6126	0.811	0.504	1.18e-67
MYL9	7.41e-28	0.612049	0.653	0.494	2.21e-23
CENPU	0	0.606687	0.31	0.007	0
COL5A2	6.2e-55	0.603591	0.811	0.549	1.85e-50
KIF4A	0	0.600892	0.279	0.003	0
ADAM12	3.62e-106	0.60028	0.402	0.104	1.08e-101
HIST1H1C	1.25e-50	0.599271	0.427	0.177	3.71e-46
SNRPD1	1.52e-76	0.597995	0.676	0.328	4.53e-72
CFL1	6.31e-70	0.596955	0.885	0.685	1.88e-65
PSMA7	2.1e-66	0.596294	0.955	0.848	6.25e-62
MELK	0	0.595598	0.302	0.004	0
TACSTD2	1.31e-47	0.59546	0.17	0.041	3.9e-43
HMGN1	1.77e-73	0.593897	0.622	0.29	5.28e-69
FAP	4.46e-67	0.591839	0.63	0.309	1.33e-62
BUB1	0	0.589371	0.322	0.002	0
ACTR3	1.33e-63	0.588913	0.655	0.35	3.96e-59
KIF5B	1.13e-64	0.588455	0.721	0.418	3.37e-60
AQP3	3.58e-23	0.588221	0.129	0.042	1.07e-18
LMNB1	0	0.585804	0.333	0.015	0
GMNN	2.71e-178	0.582382	0.345	0.051	8.05e-174
CKAP5	3.71e-97	0.578794	0.446	0.134	1.1e-92
KIF14	0	0.578532	0.24	0.002	0
COX8A	1.22e-64	0.577857	0.741	0.45	3.62e-60
MYL6	1.99e-61	0.576881	0.955	0.855	5.92e-57
RPA3	7.99e-144	0.575481	0.507	0.124	2.38e-139
EXOSC8	8.59e-93	0.575364	0.515	0.174	2.56e-88
OSTC	1.38e-54	0.575225	0.747	0.488	4.12e-50
THY1	1.23e-48	0.574716	0.788	0.56	3.65e-44
FXYD3	1.84e-118	0.572285	0.177	0.021	5.49e-114
CCDC34	4.58e-177	0.570589	0.31	0.042	1.36e-172
TPI1	4.62e-58	0.570478	0.85	0.629	1.37e-53
WNT5A	3.4e-89	0.570196	0.552	0.188	1.01e-84
RAD51AP1	0	0.566659	0.275	0.005	0
DTYMK	8.07e-155	0.566202	0.404	0.078	2.4e-150
HIST1H1A	0	0.565333	0.234	0.007	0
ACTR2	9.63e-63	0.563561	0.758	0.469	2.87e-58
NCAPG2	0	0.562612	0.32	0.025	0
TXNDC17	6.96e-69	0.562275	0.602	0.272	2.07e-64
SHCBP1	0	0.561715	0.308	0.004	0
DBI	1.54e-60	0.560659	0.797	0.5	4.58e-56
UQCR10	1.78e-65	0.560069	0.813	0.513	5.31e-61
SPC25	0	0.559792	0.285	0.001	0
NREP	8.24e-61	0.55866	0.54	0.239	2.45e-56
MYH9	5.07e-54	0.558407	0.626	0.334	1.51e-49
PLK1	0	0.556414	0.259	0.002	0
GREM1	4.48e-97	0.554999	0.567	0.185	1.33e-92
RANBP1	3.22e-59	0.554842	0.54	0.259	9.6e-55
MMP3	8.73e-61	0.554647	0.222	0.052	2.6e-56
CDCA8	0	0.548613	0.273	0.002	0
SDC1	2.15e-195	0.542401	0.312	0.039	6.39e-191
GTSE1	0	0.542119	0.287	0.002	0
ZWINT	0	0.542025	0.302	0.005	0
TXN	3.3e-29	0.54083	0.887	0.731	9.82e-25
PSMA4	2.68e-57	0.538042	0.725	0.435	7.99e-53
COL1A2	9.79e-47	0.536629	0.955	0.914	2.92e-42
DEK	9.69e-50	0.536214	0.704	0.453	2.88e-45
B2M	5.76e-79	0.534205	0.998	0.996	1.71e-74
SKA3	0	0.533213	0.279	0.002	0
ARHGAP11A	0	0.533209	0.29	0.005	0
RAI14	2.15e-72	0.533043	0.452	0.162	6.41e-68
SKA2	1.22e-126	0.532051	0.437	0.105	3.64e-122
MT-CO2	6.36e-101	0.531129	1	0.992	1.89e-96
NME1	6.79e-62	0.531052	0.534	0.235	2.02e-57
CMC2	1.22e-60	0.530795	0.472	0.193	3.63e-56
KIF2C	0	0.529647	0.277	0.004	0
KRT17	4.7e-112	0.525276	0.214	0.031	1.4e-107
CLSPN	0	0.52346	0.281	0.004	0
PTN	8.82e-77	0.523424	0.538	0.203	2.63e-72
CSE1L	5.62e-106	0.520846	0.394	0.1	1.67e-101
HELLS	2.07e-230	0.518152	0.277	0.026	6.16e-226
KRT19	5.9e-53	0.513427	0.121	0.021	1.76e-48
NUCKS1	6.69e-53	0.512905	0.928	0.792	1.99e-48
PLOD2	2.73e-62	0.511512	0.585	0.274	8.12e-58
INHBA	8.9e-61	0.510734	0.563	0.25	2.65e-56
HIST1H1E	4.76e-63	0.510492	0.349	0.11	1.42e-58
PERP	5.8e-22	0.508989	0.431	0.257	1.73e-17
MIS18BP1	4.04e-97	0.508365	0.365	0.092	1.2e-92
CIP2A	0	0.506869	0.281	0.013	0
ITGA1	1.1e-69	0.506042	0.435	0.149	3.28e-65
ANAPC11	6.15e-49	0.505355	0.7	0.43	1.83e-44
ITGB1	1.55e-42	0.504101	0.83	0.658	4.61e-38
MT-CO3	3.33e-92	0.501522	1	0.995	9.91e-88
ZWILCH	3.74e-237	0.500466	0.302	0.03	1.11e-232
KNSTRN	0	0.496683	0.244	0.012	0
CALD1	1.01e-38	0.495807	0.883	0.808	3.02e-34
GSTP1	1.01e-18	0.49537	0.899	0.79	3.02e-14
PALLD	7.57e-38	0.492613	0.649	0.411	2.25e-33
FANCI	0	0.491142	0.281	0.012	0
TMEM45A	6.36e-53	0.489451	0.462	0.2	1.89e-48
TMSB15A	0	0.488126	0.257	0.011	0
GLIPR1	5.05e-39	0.487647	0.571	0.328	1.5e-34
AP2S1	1.05e-47	0.487304	0.634	0.358	3.12e-43
TMEM167A	2.23e-48	0.487292	0.591	0.314	6.65e-44
LSM5	1.92e-74	0.486001	0.526	0.203	5.72e-70
MAGOHB	7.68e-87	0.485695	0.421	0.125	2.29e-82
CBX5	1.68e-67	0.485253	0.528	0.218	5e-63
IGHG4	1.05e-05	0.485148	0.388	0.301	0.313173
COL7A1	1.04e-95	0.484502	0.312	0.068	3.1e-91
HES1	2.8e-49	0.479595	0.552	0.256	8.33e-45
VPS29	7.68e-54	0.479362	0.637	0.34	2.29e-49
POMP	5.13e-50	0.478838	0.801	0.538	1.53e-45
DUT	1.11e-41	0.478363	0.593	0.345	3.3e-37
SNRPC	1.55e-53	0.477783	0.622	0.32	4.63e-49
LINC01929	3.56e-210	0.477387	0.207	0.016	1.06e-205
DYNLT1	8.06e-47	0.477297	0.68	0.407	2.4e-42
DHFR	9.58e-249	0.475282	0.275	0.024	2.85e-244
NDUFA6	1.22e-54	0.475213	0.696	0.386	3.64e-50
SGO1	0	0.474654	0.253	0.002	0
SRP9	1.63e-46	0.473584	0.75	0.491	4.85e-42
COL5A1	2.74e-43	0.469671	0.805	0.579	8.15e-39
COX7B	1.06e-41	0.469169	0.715	0.449	3.14e-37
FAM111B	0	0.467799	0.197	0.003	0
CACYBP	7.5e-44	0.467587	0.591	0.317	2.23e-39
BRCA2	0	0.465985	0.234	0.013	0
CXCL6	7.46e-32	0.465669	0.17	0.051	2.22e-27
NDUFA12	3.33e-51	0.465644	0.616	0.319	9.93e-47
HSP90B1	1.5e-50	0.465624	0.912	0.784	4.48e-46
TPRKB	2.85e-76	0.463859	0.472	0.165	8.48e-72
CACNA2D3	5.98e-104	0.463569	0.242	0.04	1.78e-99
MCM4	3.09e-123	0.459882	0.253	0.04	9.19e-119
PRKDC	1.91e-52	0.459465	0.54	0.257	5.7e-48
PRC1	0	0.456549	0.261	0.004	0
LOXL2	8.7e-66	0.454763	0.374	0.118	2.59e-61
CCT5	2.59e-49	0.454461	0.612	0.332	7.72e-45
CNN2	7.81e-51	0.454165	0.402	0.164	2.33e-46
CBX1	6.01e-42	0.454138	0.515	0.266	1.79e-37
CNIH4	3.73e-51	0.454116	0.596	0.311	1.11e-46
CDCA2	0	0.453407	0.248	0.001	0
LDHB	4.37e-44	0.452837	0.768	0.515	1.3e-39
FBXO5	2.95e-178	0.451511	0.261	0.03	8.77e-174
UBE2V2	1.28e-64	0.451123	0.573	0.253	3.8e-60
NCAPD2	4.27e-188	0.450797	0.279	0.032	1.27e-183
ADAMTS12	1.55e-86	0.450515	0.355	0.093	4.61e-82
CDCA3	0	0.449785	0.232	0.001	0
MZT1	1.17e-112	0.447531	0.312	0.061	3.5e-108
MRPL13	7.9e-62	0.447158	0.513	0.213	2.35e-57
UQCRQ	3.48e-45	0.446047	0.828	0.608	1.03e-40
DSG2	1.45e-60	0.445736	0.263	0.073	4.31e-56
CLIC4	4.34e-37	0.444701	0.684	0.451	1.29e-32
LSM3	1.95e-53	0.440303	0.591	0.294	5.8e-49
IFI27	7.78e-21	0.439649	0.702	0.543	2.32e-16
KPNB1	6.84e-39	0.436873	0.559	0.318	2.04e-34
XPO1	1.89e-49	0.434957	0.458	0.2	5.63e-45
HSPB11	3.66e-55	0.434878	0.45	0.182	1.09e-50
EIF4EBP1	8.79e-82	0.434024	0.384	0.111	2.62e-77
MGME1	7.42e-153	0.431662	0.251	0.032	2.21e-148
MMP14	3.24e-25	0.431344	0.622	0.444	9.64e-21
NOP10	8.25e-46	0.430647	0.71	0.428	2.46e-41
CKLF	3.16e-60	0.430393	0.372	0.128	9.4e-56
FAM111A	6.01e-73	0.42845	0.335	0.095	1.79e-68
KIF15	0	0.428056	0.211	0.002	0
DAPL1	1.15e-100	0.427993	0.105	0.009	3.41e-96
HMGB1P5	5.73e-89	0.42791	0.363	0.097	1.7e-84
PSMD14	1.12e-56	0.427768	0.48	0.205	3.34e-52
COX6A1	2.58e-40	0.427258	0.762	0.541	7.68e-36
FOXM1	0	0.425293	0.236	0.003	0
USP1	1.01e-58	0.42421	0.415	0.154	3e-54
DNAJC9	2.94e-106	0.423636	0.341	0.076	8.76e-102
SLIRP	6.48e-42	0.422975	0.665	0.408	1.93e-37
SGCB	1.14e-47	0.422626	0.639	0.35	3.39e-43
ACTB	1.74e-32	0.422256	0.971	0.913	5.19e-28
CYCS	5.83e-46	0.421588	0.684	0.394	1.73e-41
ITGAV	1.13e-33	0.421197	0.575	0.346	3.37e-29
P4HB	8.46e-32	0.419841	0.69	0.48	2.52e-27
NPM1	6.23e-47	0.415613	0.93	0.733	1.85e-42
CCL5	3.41e-05	0.414201	0.138	0.087	1
TROAP	0	0.412531	0.232	0.002	0
EIF2S2	1.54e-46	0.410561	0.758	0.477	4.59e-42
S100A11	3.98e-40	0.41043	0.943	0.819	1.19e-35
TRIP13	0	0.410304	0.23	0.003	0
KDELR3	2.04e-37	0.409889	0.446	0.219	6.07e-33
LSM4	3.53e-76	0.408558	0.363	0.106	1.05e-71
KIFC1	0	0.408555	0.212	0.002	0
C12orf75	1.43e-44	0.408047	0.409	0.178	4.25e-40
HJURP	0	0.406763	0.214	0.001	0
UQCC2	7.7e-57	0.40612	0.427	0.164	2.29e-52
CENPX	1.14e-53	0.405765	0.368	0.133	3.41e-49
CKAP4	2.44e-31	0.405508	0.507	0.286	7.27e-27
DBF4	2.66e-89	0.405266	0.302	0.07	7.91e-85
XRCC5	1.73e-40	0.404969	0.772	0.529	5.15e-36
SNRPE	3.92e-40	0.40488	0.651	0.398	1.17e-35
HIF1A	1.25e-36	0.404231	0.684	0.41	3.71e-32
ARF4	1.71e-34	0.404094	0.786	0.598	5.09e-30
IFI6	3.01e-09	0.403466	0.481	0.389	8.95e-05
RPL26L1	3.48e-58	0.403415	0.415	0.154	1.04e-53
GJB2	1.63e-74	0.403174	0.224	0.047	4.87e-70
SURF4	4.8e-32	0.402747	0.528	0.314	1.43e-27
MORF4L2	9.91e-31	0.402369	0.731	0.541	2.95e-26
MPHOSPH6	6.5e-58	0.402046	0.376	0.132	1.93e-53
TPM3	6.05e-36	0.400183	0.713	0.481	1.8e-31
PLGRKT	2.12e-62	0.399809	0.398	0.138	6.32e-58
HNRNPA2B1	1.52e-35	0.39973	0.885	0.741	4.52e-31
PMAIP1	3.58e-94	0.399469	0.226	0.04	1.07e-89
HNRNPR	1.42e-42	0.396286	0.688	0.417	4.23e-38
MT-CO1	3.4e-66	0.394793	1	0.997	1.01e-61
ILF2	2.99e-45	0.394257	0.559	0.291	8.91e-41
SPAG5	0	0.39344	0.238	0.006	0
RARS	1.31e-50	0.391073	0.39	0.153	3.9e-46
COX7A2	1.99e-37	0.390995	0.864	0.667	5.93e-33
RPN2	2.71e-33	0.390818	0.676	0.467	8.08e-29
NDUFB3	1.01e-47	0.390786	0.596	0.3	3e-43
NSD2	1.34e-150	0.39062	0.269	0.037	3.98e-146
UQCRH	4.44e-34	0.389521	0.731	0.491	1.32e-29
SEC61G	1.17e-28	0.389454	0.71	0.52	3.49e-24
STAT1	5.52e-35	0.388674	0.501	0.262	1.64e-30
NUDT5	1.03e-57	0.387819	0.425	0.158	3.07e-53
EPSTI1	4.48e-55	0.386858	0.329	0.108	1.33e-50
DNMT1	5.52e-48	0.386543	0.39	0.157	1.64e-43
PSMD2	3.13e-48	0.385367	0.489	0.223	9.31e-44
PAICS	2.89e-45	0.38346	0.329	0.125	8.61e-41
CENPM	0	0.383239	0.232	0.003	0
NQO1	9.73e-53	0.38276	0.322	0.107	2.9e-48
PSMA2	9.38e-46	0.381772	0.501	0.239	2.79e-41
MANF	7.5e-46	0.380307	0.444	0.197	2.23e-41
FAM96A	9.67e-53	0.379851	0.368	0.134	2.88e-48
BOLA3	4.63e-60	0.379722	0.435	0.162	1.38e-55
PLAU	1.87e-34	0.379161	0.507	0.262	5.55e-30
CENPH	1.78e-222	0.37884	0.212	0.016	5.31e-218
TIMM17A	1.36e-41	0.378732	0.441	0.206	4.03e-37
CENPJ	1.18e-139	0.378487	0.23	0.029	3.51e-135
SPP1	7.64e-42	0.378379	0.201	0.057	2.28e-37
ANP32B	1.85e-37	0.378237	0.569	0.323	5.52e-33
LBR	2.18e-49	0.378133	0.333	0.12	6.5e-45
CXCL8	1.7e-05	0.377438	0.351	0.28	0.50632
ABRACL	1.68e-54	0.377266	0.366	0.13	5e-50
LRRC59	7.02e-33	0.376845	0.462	0.245	2.09e-28
RECQL	7.02e-35	0.376838	0.534	0.297	2.09e-30
COL5A3	3.59e-33	0.375703	0.322	0.139	1.07e-28
NEK2	0	0.373103	0.183	0	0
ATP5PF	2.19e-36	0.372965	0.789	0.571	6.51e-32
ATP5F1E	7.23e-38	0.372686	0.912	0.766	2.15e-33
KIF18A	0	0.372212	0.191	0.001	0
CCDC88A	1.29e-31	0.372101	0.386	0.188	3.84e-27
ORC6	0	0.371786	0.197	0.004	0
SPARC	6.75e-38	0.369891	0.916	0.844	2.01e-33
SEC23A	5.43e-38	0.368037	0.47	0.232	1.62e-33
HNRNPA3	6.87e-35	0.367286	0.739	0.515	2.05e-30
CCT6A	2.67e-37	0.366526	0.546	0.297	7.95e-33
OAS3	1.99e-80	0.366356	0.238	0.049	5.92e-76
MDH1	6.67e-38	0.366295	0.626	0.371	1.99e-33
GTF3C6	2.07e-40	0.364411	0.437	0.204	6.16e-36
TMSB10	9.09e-32	0.363901	0.969	0.925	2.71e-27
HNRNPC	2.27e-30	0.36317	0.747	0.542	6.74e-26
ATAD5	1.17e-256	0.362905	0.164	0.007	3.47e-252
UTP11	8.39e-29	0.362458	0.481	0.266	2.5e-24
S100A7	5.59e-24	0.361574	0.113	0.032	1.66e-19
PTK7	3.76e-49	0.361294	0.396	0.157	1.12e-44
MICAL2	2.86e-43	0.360252	0.304	0.112	8.52e-39
SSR1	6.76e-39	0.360188	0.61	0.344	2.01e-34
MINOS1	1.24e-35	0.359986	0.61	0.361	3.71e-31
XAF1	7.23e-25	0.358368	0.306	0.147	2.15e-20
TMED2	2.34e-39	0.358139	0.712	0.454	6.97e-35
MRPL42	1.46e-51	0.356976	0.452	0.186	4.35e-47
PHF19	1.66e-86	0.356372	0.283	0.063	4.94e-82
MTND1P23	1.98e-53	0.356249	0.205	0.051	5.89e-49
PPIB	3.3e-28	0.355006	0.867	0.719	9.82e-24
LRRC17	1.61e-17	0.354856	0.394	0.245	4.81e-13
2023-09-02	1.07e-35	0.354522	0.786	0.574	3.2e-31
ITGB3BP	6.97e-76	0.354417	0.271	0.064	2.08e-71
GDI2	1.1e-38	0.354109	0.694	0.441	3.28e-34
RAB31	4.05e-28	0.353647	0.563	0.342	1.21e-23
ACP1	8.34e-47	0.353487	0.509	0.238	2.48e-42
PSMB2	2.94e-32	0.352869	0.596	0.358	8.74e-28
MME	1.76e-46	0.352541	0.326	0.117	5.24e-42
TUBB4B	1.4e-26	0.352428	0.567	0.356	4.16e-22
SKA1	0	0.35211	0.205	0.001	0
COL6A3	1.27e-24	0.351862	0.903	0.831	3.78e-20
SSRP1	1.33e-36	0.35157	0.411	0.192	3.97e-32
GNB4	3.84e-42	0.350698	0.39	0.164	1.14e-37
ARL4C	1.12e-24	0.350107	0.359	0.183	3.34e-20
MCM7	1.94e-107	0.350072	0.251	0.043	5.77e-103
BRIP1	0	0.349611	0.183	0.006	0
TACC3	0	0.34956	0.189	0.005	0
AKR1B10	3.42e-112	0.349376	0.111	0.008	1.02e-107
PSMA5	6.14e-46	0.349097	0.466	0.21	1.83e-41
SNRPD2	1.08e-33	0.348042	0.844	0.665	3.23e-29
CENPA	0	0.347927	0.185	0.002	0
BPGM	3.23e-40	0.34729	0.326	0.126	9.63e-36
NDUFC2	7.95e-33	0.346653	0.61	0.364	2.37e-28
TEX30	1.24e-56	0.345635	0.259	0.073	3.7e-52
KDELR2	6.48e-25	0.345377	0.694	0.512	1.93e-20
PSMB3	2.71e-32	0.345117	0.674	0.44	8.08e-28
PSMB6	7.1e-38	0.344878	0.684	0.42	2.11e-33
CCT8	1.31e-29	0.344725	0.505	0.285	3.91e-25
ADAMTS2	8.66e-24	0.344139	0.413	0.233	2.58e-19
COTL1	3.69e-32	0.343268	0.32	0.143	1.1e-27
BANF1	1.2e-31	0.343032	0.61	0.391	3.57e-27
EIF4G2	2.6e-32	0.342954	0.865	0.681	7.74e-28
PPP1CA	7.81e-41	0.342922	0.452	0.212	2.32e-36
WDHD1	3.01e-167	0.342156	0.173	0.014	8.95e-163
H2AFY	3.56e-42	0.342024	0.452	0.211	1.06e-37
PSMC3	6.55e-31	0.341768	0.505	0.29	1.95e-26
SYNCRIP	2.14e-31	0.3417	0.651	0.409	6.38e-27
POLE3	1.84e-44	0.341487	0.353	0.138	5.48e-40
HINT1	8.77e-30	0.341259	0.784	0.568	2.61e-25
VDAC1	3.59e-30	0.340774	0.674	0.452	1.07e-25
TBCB	1.03e-30	0.340441	0.663	0.422	3.07e-26
CYTOR	2.85e-27	0.340427	0.552	0.322	8.48e-23
NDUFB2	2.67e-30	0.339853	0.786	0.572	7.96e-26
DDX39A	5.88e-48	0.339147	0.322	0.116	1.75e-43
CTSB	1.03e-27	0.338617	0.811	0.642	3.07e-23
GUCY1B1	1.21e-45	0.338414	0.374	0.146	3.6e-41
RBX1	3.56e-36	0.337407	0.684	0.433	1.06e-31
HDGF	1.57e-26	0.336678	0.407	0.22	4.66e-22
SEM1	3.35e-30	0.336432	0.815	0.604	9.97e-26
YARS	1.58e-40	0.335615	0.37	0.157	4.69e-36
ACAT2	1.45e-50	0.335549	0.287	0.09	4.33e-46
CCDC18	6.55e-115	0.335255	0.183	0.023	1.95e-110
DLEU2	3.59e-149	0.335202	0.211	0.023	1.07e-144
SF3B6	2.39e-29	0.334895	0.686	0.446	7.11e-25
ATP5MC3	7.62e-22	0.334848	0.71	0.523	2.27e-17
FADS1	4.46e-41	0.334457	0.285	0.102	1.33e-36
MASTL	1.19e-114	0.334298	0.212	0.03	3.53e-110
PARPBP	1.24e-298	0.333754	0.216	0.012	3.69e-294
FLNA	4e-20	0.33363	0.542	0.358	1.19e-15
GUCY1A1	5.79e-31	0.331926	0.402	0.193	1.72e-26
UBA6	2.54e-34	0.331743	0.23	0.08	7.57e-30
PDCD5	5.57e-28	0.331352	0.645	0.413	1.66e-23
GINS2	0	0.330881	0.175	0.006	0
TMEM106C	1.25e-33	0.330844	0.351	0.155	3.72e-29
VRK1	6.95e-125	0.330771	0.244	0.036	2.07e-120
ILK	3.26e-25	0.330534	0.507	0.314	9.71e-21
RFC4	4.4e-108	0.329664	0.185	0.024	1.31e-103
PDIA6	4.78e-31	0.329237	0.768	0.553	1.42e-26
RSAD2	6.63e-21	0.328981	0.115	0.036	1.97e-16
ERH	1.99e-34	0.328725	0.729	0.493	5.92e-30
ATP5MPL	7.77e-27	0.328026	0.78	0.577	2.31e-22
NUDT1	3.23e-61	0.327828	0.283	0.079	9.61e-57
SPINT2	4.83e-62	0.326539	0.113	0.016	1.44e-57
PPIA	3.19e-29	0.325718	0.91	0.779	9.49e-25
ACTL6A	1.26e-60	0.325261	0.337	0.106	3.76e-56
SET	1.35e-28	0.325067	0.657	0.441	4.02e-24
RFC2	3.28e-72	0.324601	0.25	0.058	9.77e-68
SNRPB	7.1e-29	0.324282	0.546	0.325	2.11e-24
HAUS1	2.59e-59	0.323792	0.345	0.111	7.72e-55
DSG3	1.19e-88	0.323715	0.103	0.009	3.54e-84
PDIA4	7.41e-37	0.323697	0.538	0.288	2.21e-32
NAP1L4	2.54e-39	0.323667	0.448	0.211	7.56e-35
SSR3	5.19e-22	0.323291	0.659	0.493	1.54e-17
UQCRC1	3.31e-33	0.322806	0.456	0.236	9.84e-29
PARP14	2.41e-30	0.322644	0.376	0.179	7.16e-26
HLA-B	7.92e-17	0.321857	0.879	0.779	2.36e-12
AURKB	0	0.319972	0.189	0.001	0
ID1	1.32e-33	0.319914	0.306	0.125	3.94e-29
ENY2	2.62e-27	0.31986	0.569	0.351	7.79e-23
BGN	7.68e-21	0.318889	0.678	0.474	2.29e-16
NCAPH	0	0.318173	0.201	0.002	0
CSRP2	1.01e-58	0.317855	0.306	0.091	3e-54
TMX1	2.87e-44	0.317633	0.419	0.18	8.54e-40
EZH2	5.98e-198	0.317387	0.187	0.014	1.78e-193
PARP1	2.69e-48	0.317047	0.363	0.136	8.02e-44
PGK1	1.35e-26	0.316933	0.62	0.408	4.01e-22
BRCA1	1.75e-218	0.316912	0.195	0.013	5.21e-214
NEDD8	3.63e-35	0.316596	0.717	0.467	1.08e-30
MIR205HG	5.05e-91	0.316027	0.129	0.014	1.5e-86
TXNDC9	3.4e-44	0.31599	0.337	0.127	1.01e-39
MARCKS	5.52e-23	0.315941	0.715	0.519	1.64e-18
SMC6	1.43e-45	0.315797	0.326	0.119	4.26e-41
TOPBP1	1.49e-50	0.315296	0.257	0.077	4.45e-46
PON2	2.73e-38	0.315003	0.314	0.123	8.13e-34
MRPL27	1.24e-46	0.314788	0.468	0.203	3.7e-42
COL4A1	3.23e-14	0.314781	0.454	0.306	9.63e-10
TARS	6.51e-34	0.314564	0.417	0.202	1.94e-29
UBE2N	2.88e-26	0.31423	0.515	0.3	8.58e-22
SPRR1B	6.88e-24	0.314194	0.144	0.047	2.05e-19
MCM3	3.34e-45	0.3136	0.199	0.054	9.94e-41
CDC25B	2.17e-68	0.3135	0.216	0.047	6.45e-64
ARPC3	3.11e-28	0.312935	0.729	0.521	9.27e-24
IDH2	2.8e-56	0.312191	0.234	0.062	8.35e-52
TAP1	4.17e-33	0.312067	0.273	0.106	1.24e-28
VCAN	1e-16	0.311778	0.834	0.748	2.98e-12
RNY3	4.04e-22	0.311316	0.257	0.118	1.2e-17
ATP5PO	9.54e-30	0.310885	0.686	0.46	2.84e-25
SYTL2	1.23e-49	0.310868	0.236	0.067	3.65e-45
HDAC2	1.24e-31	0.310665	0.466	0.247	3.7e-27
DYNLL1	1.27e-24	0.309663	0.832	0.66	3.77e-20
MYBL2	0	0.309597	0.175	0.001	0
PSMB9	2.54e-29	0.309416	0.427	0.219	7.57e-25
CEP57	7.11e-40	0.309213	0.302	0.112	2.12e-35
OST4	6.09e-26	0.308762	0.871	0.724	1.81e-21
SAE1	6.72e-40	0.30859	0.324	0.127	2e-35
GPX8	1.03e-21	0.307525	0.515	0.332	3.07e-17
HIST1H2AJ	0	0.306491	0.127	0.002	0
PARK7	4.51e-30	0.306432	0.735	0.519	1.34e-25
SERPINB5	5.96e-191	0.306256	0.111	0.004	1.78e-186
UBE2S	2.75e-30	0.305974	0.244	0.096	8.19e-26
NDUFB6	5.45e-30	0.305035	0.632	0.402	1.62e-25
CENPQ	2.77e-77	0.303087	0.216	0.042	8.25e-73
ENAH	2.09e-21	0.302654	0.444	0.267	6.23e-17
CAV1	4.81e-28	0.302324	0.673	0.419	1.43e-23
PRDX3	2.85e-34	0.300973	0.579	0.328	8.49e-30
CALR	6.22e-24	0.300761	0.686	0.49	1.85e-19
CALML3	8.48e-122	0.300294	0.111	0.008	2.52e-117
ATP5ME	3.57e-32	0.300134	0.819	0.596	1.06e-27
PGM3	1.31e-23	0.300004	0.4	0.218	3.89e-19
NCAPD3	2.13e-156	0.299693	0.199	0.02	6.34e-152
ELOC	3.16e-24	0.299458	0.657	0.448	9.4e-20
DCBLD2	5.18e-23	0.299345	0.267	0.126	1.54e-18
TMEM258	3.32e-25	0.299042	0.805	0.622	9.88e-21
SPECC1	1.31e-60	0.298834	0.232	0.057	3.9e-56
NONO	1.17e-23	0.297303	0.48	0.284	3.49e-19
G3BP1	3.22e-33	0.296761	0.519	0.284	9.59e-29
LMO7	2.46e-60	0.296008	0.238	0.06	7.32e-56
EIF5A	7.73e-17	0.295219	0.558	0.397	2.3e-12
PLIN3	2.38e-19	0.294826	0.394	0.228	7.09e-15
PHTF2	5.5e-44	0.29477	0.279	0.095	1.64e-39
STEAP1	1.24e-17	0.294477	0.52	0.347	3.69e-13
SNRPF	7.24e-26	0.294291	0.52	0.314	2.16e-21
CDCA5	0	0.293647	0.16	0.002	0
LRR1	1.05e-103	0.293325	0.195	0.028	3.12e-99
SUB1	1.11e-25	0.292864	0.803	0.627	3.29e-21
ELOB	3.07e-29	0.29248	0.842	0.645	9.14e-25
MORF4L1	2.51e-24	0.29221	0.91	0.831	7.49e-20
HDAC1	3.34e-52	0.292115	0.271	0.081	9.94e-48
CLTC	4.05e-24	0.291811	0.581	0.37	1.21e-19
LMNB2	6.41e-93	0.291413	0.207	0.034	1.91e-88
HNRNPH3	1.92e-18	0.291393	0.595	0.414	5.73e-14
CDH11	5.17e-37	0.291251	0.538	0.277	1.54e-32
ATP5MD	5.56e-23	0.29117	0.762	0.579	1.65e-18
SLC39A6	2.7e-22	0.290768	0.38	0.209	8.05e-18
DSC3	2.89e-77	0.290621	0.107	0.012	8.6e-73
HOPX	2.18e-74	0.290124	0.189	0.034	6.5e-70
TIMM8B	1.39e-30	0.290054	0.507	0.278	4.14e-26
HIST1H3B	0	0.289862	0.119	0.001	0
ATP5PD	1.82e-22	0.289586	0.793	0.623	5.41e-18
MRPL22	6.31e-37	0.289385	0.419	0.193	1.88e-32
CORO1C	6.3e-26	0.288689	0.327	0.159	1.87e-21
BARD1	2e-138	0.288607	0.197	0.021	5.96e-134
OCIAD2	6.04e-61	0.28844	0.177	0.036	1.8e-56
TMED9	1.43e-21	0.288396	0.632	0.435	4.26e-17
PSMD1	8.83e-28	0.288096	0.441	0.237	2.63e-23
COX5A	1.27e-21	0.287993	0.491	0.303	3.77e-17
MPHOSPH9	1.27e-83	0.28686	0.164	0.024	3.78e-79
HMGN2P5	2.12e-89	0.286601	0.173	0.025	6.32e-85
CCDC82	1.46e-31	0.286381	0.357	0.165	4.35e-27
H2AFX	1.63e-54	0.285955	0.226	0.059	4.87e-50
PSMA3	1.62e-25	0.285784	0.575	0.353	4.81e-21
CAPZA1	1.14e-23	0.285733	0.392	0.216	3.41e-19
IER3IP1	1.95e-24	0.285619	0.413	0.229	5.8e-20
ACTG1	2.58e-18	0.285316	0.936	0.842	7.69e-14
VCL	2.33e-17	0.284846	0.528	0.357	6.93e-13
PSMC3IP	1.33e-185	0.284381	0.16	0.01	3.96e-181
PDCL3	3.92e-42	0.284223	0.267	0.09	1.17e-37
LMAN1	6.05e-20	0.284222	0.706	0.535	1.8e-15
CCT2	6.8e-21	0.283245	0.542	0.348	2.02e-16
ICMT	5.68e-25	0.283048	0.308	0.148	1.69e-20
ECHS1	8.27e-29	0.283003	0.526	0.3	2.46e-24
PXDN	5.94e-31	0.282039	0.329	0.145	1.77e-26
MRPL52	2.73e-30	0.281619	0.433	0.224	8.12e-26
C3orf14	1.11e-47	0.280862	0.23	0.065	3.31e-43
ATP5F1A	3.12e-22	0.280637	0.589	0.391	9.28e-18
CCL11	7.21e-37	0.280311	0.448	0.204	2.15e-32
CHCHD10	2.13e-24	0.280128	0.199	0.077	6.33e-20
FAM98B	4.83e-33	0.27985	0.253	0.095	1.44e-28
ATP5F1C	7.18e-28	0.27956	0.671	0.437	2.14e-23
DERL2	9.95e-29	0.279367	0.366	0.176	2.96e-24
COA6	2.6e-24	0.279338	0.292	0.137	7.75e-20
RAB8A	1.25e-29	0.279008	0.378	0.184	3.72e-25
ATP5MG	3.14e-26	0.278825	0.848	0.685	9.34e-22
GNB1	1.44e-19	0.278444	0.489	0.315	4.27e-15
ATP5MC1	2.25e-23	0.278402	0.519	0.318	6.71e-19
FBLIM1	2.04e-36	0.278321	0.234	0.08	6.08e-32
CCNE2	5.75e-241	0.27824	0.117	0.004	1.71e-236
RHEB	4.68e-19	0.27821	0.507	0.33	1.39e-14
2023-09-11	3.5e-18	0.278034	0.671	0.502	1.04e-13
ARL3	2.32e-24	0.277172	0.476	0.275	6.9e-20
MAPRE1	6.61e-20	0.277139	0.386	0.222	1.97e-15
COX17	2.29e-30	0.277125	0.589	0.344	6.82e-26
HSPE1	4.59e-30	0.276608	0.739	0.496	1.37e-25
SRSF3	3.29e-23	0.275784	0.671	0.487	9.81e-19
PDZD11	1.25e-33	0.275528	0.37	0.166	3.72e-29
SRA1	4.8e-24	0.274804	0.335	0.167	1.43e-19
JPT2	4.02e-91	0.27451	0.22	0.038	1.2e-86
ATOX1	1.7e-22	0.273994	0.569	0.36	5.07e-18
GAS2L3	3.31e-300	0.273473	0.16	0.006	9.85e-296
MTCH2	4.59e-37	0.272985	0.335	0.137	1.37e-32
RPS26	4.77e-21	0.272664	0.899	0.792	1.42e-16
GLRX3	6.81e-29	0.272663	0.374	0.183	2.03e-24
CCT4	3.35e-27	0.272644	0.573	0.351	9.96e-23
TUBG1	1.68e-95	0.272411	0.216	0.036	5e-91
MT-ND5	1.35e-38	0.272321	0.998	0.988	4.03e-34
SNRPA1	5.94e-28	0.272115	0.347	0.165	1.77e-23
NTM	3.4e-27	0.271999	0.368	0.179	1.01e-22
SMC3	2.03e-19	0.271387	0.429	0.259	6.04e-15
IPO5	2.12e-17	0.271268	0.337	0.196	6.3e-13
GOLT1B	2.63e-29	0.271107	0.405	0.205	7.84e-25
UQCR11	1.24e-20	0.270939	0.628	0.436	3.69e-16
HP1BP3	1.08e-20	0.270823	0.715	0.531	3.22e-16
OXCT1	3.12e-46	0.270554	0.205	0.056	9.29e-42
FAM83D	0	0.270422	0.148	0.002	0
PSMB5	1.03e-21	0.27033	0.61	0.41	3.06e-17
ACTN4	1.11e-20	0.27012	0.452	0.274	3.29e-16
NUCB2	7.52e-19	0.268918	0.708	0.555	2.24e-14
GPM6B	1.43e-43	0.268819	0.257	0.081	4.26e-39
RFC3	2.47e-101	0.26862	0.185	0.026	7.35e-97
SMYD3	4.28e-40	0.268269	0.226	0.071	1.27e-35
TFDP1	9.01e-40	0.267824	0.3	0.112	2.68e-35
DEPDC7	4.8e-62	0.26762	0.191	0.04	1.43e-57
DYNC1LI2	1.68e-22	0.267032	0.439	0.253	5.01e-18
FAM136A	3.73e-40	0.266987	0.275	0.097	1.11e-35
DSN1	6.28e-60	0.266597	0.168	0.033	1.87e-55
FANCD2	4.05e-278	0.266528	0.146	0.005	1.2e-273
FARP1	1.03e-45	0.2665	0.281	0.092	3.08e-41
EPRS	2.48e-23	0.266249	0.46	0.267	7.37e-19
CDC27	5.7e-20	0.265498	0.351	0.195	1.7e-15
SRRM1	1.82e-26	0.265124	0.637	0.409	5.41e-22
CNN1	2.77e-17	0.264552	0.23	0.113	8.24e-13
FEN1	2.32e-116	0.2642	0.156	0.016	6.91e-112
PIMREG	0	0.263788	0.146	0	0
NCBP1	1e-34	0.263704	0.197	0.062	2.98e-30
DCBLD1	3.02e-57	0.263679	0.255	0.068	8.99e-53
SMARCC1	1.14e-23	0.262823	0.275	0.127	3.39e-19
VDAC3	3.72e-23	0.262801	0.421	0.235	1.11e-18
ARCN1	2.67e-22	0.262225	0.495	0.303	7.95e-18
HACD3	4.69e-30	0.262186	0.454	0.235	1.4e-25
RBMX	4.48e-23	0.262131	0.667	0.477	1.33e-18
COPS8	1.66e-23	0.261617	0.513	0.314	4.93e-19
NASP	1.31e-19	0.26122	0.37	0.211	3.89e-15
MCM10	0	0.260687	0.136	0.002	0
SAR1A	6.74e-22	0.260256	0.573	0.381	2.01e-17
CISD1	2.65e-27	0.259849	0.419	0.217	7.88e-23
MT-TE	1.07e-13	0.259718	0.554	0.389	3.19e-09
SUCLG1	1.19e-19	0.259703	0.684	0.486	3.54e-15
COA1	2.64e-34	0.259653	0.263	0.098	7.87e-30
EIF2S1	2.5e-24	0.259608	0.458	0.258	7.45e-20
BAX	4.61e-27	0.258791	0.396	0.203	1.37e-22
FKBP3	2.8e-33	0.258732	0.448	0.219	8.34e-29
NDUFB4	6.56e-22	0.258063	0.752	0.56	1.95e-17
RPL10P9	8.06e-35	0.258041	0.216	0.072	2.4e-30
PDCD10	3.22e-30	0.257997	0.462	0.241	9.59e-26
MTMR6	8.79e-34	0.257787	0.261	0.098	2.62e-29
MRPL36	6.02e-25	0.257771	0.417	0.224	1.79e-20
TIMM10	8.41e-26	0.257714	0.326	0.156	2.5e-21
CCND1	1.95e-21	0.257392	0.349	0.182	5.8e-17
GLO1	2.82e-27	0.257325	0.507	0.294	8.4e-23
EEF1E1	1.8e-20	0.257299	0.322	0.167	5.35e-16
CLIC1	5.04e-19	0.257058	0.747	0.586	1.5e-14
RPP30	5.04e-31	0.256993	0.279	0.112	1.5e-26
PTS	1.72e-27	0.256705	0.349	0.166	5.12e-23
STIP1	1.11e-23	0.256479	0.386	0.206	3.31e-19
LSM7	1.22e-20	0.256303	0.472	0.285	3.64e-16
MYO10	3.87e-40	0.255732	0.222	0.068	1.15e-35
ASCC3	7.25e-25	0.255058	0.378	0.193	2.16e-20
MSRB3	9.57e-18	0.255022	0.339	0.193	2.85e-13
MAD2L2	1.08e-21	0.254897	0.255	0.119	3.2e-17
SNRPD3	3.1e-20	0.254762	0.589	0.395	9.22e-16
FSCN1	3.21e-27	0.254695	0.3	0.134	9.56e-23
RBM3	1.34e-19	0.254279	0.653	0.457	3.99e-15
P3H1	7.16e-17	0.254158	0.324	0.184	2.13e-12
HIST1H2AH	2.69e-112	0.254125	0.117	0.009	8.01e-108
CCDC14	4.22e-35	0.254026	0.244	0.086	1.26e-30
PTP4A1	3.62e-19	0.253386	0.337	0.183	1.08e-14
SPCS3	1.73e-26	0.253228	0.511	0.295	5.16e-22
TIMM23	2.92e-24	0.253113	0.345	0.173	8.69e-20
CHEK1	4.06e-155	0.252991	0.181	0.016	1.21e-150
USO1	5.66e-23	0.251669	0.441	0.249	1.68e-18
ANAPC15	3.76e-48	0.251558	0.199	0.052	1.12e-43
SRPK1	6.3e-31	0.251318	0.211	0.074	1.87e-26
PRPF40A	1.62e-19	0.250415	0.622	0.416	4.82e-15
CRYL1	3.84e-11	-0.250018	0.035	0.133	1.14e-06
NTN4	1.52e-10	-0.250314	0.035	0.13	4.53e-06
SMDT1	0.000275178	-0.25047	0.242	0.306	1
SLC16A4	4.58e-11	-0.250675	0.031	0.129	1.36e-06
IRS2	3.55e-10	-0.250691	0.037	0.129	1.06e-05
PDE5A	0.000428576	-0.251668	0.152	0.212	1
PDLIM4	0.00126875	-0.252494	0.242	0.289	1
IGHG1	0.000725036	-0.25319	0.298	0.233	1
LRRK2	1.8e-08	-0.254088	0.031	0.107	0.000536569
ACVRL1	1.15e-08	-0.254374	0.082	0.177	0.000343883
FHL2	0.976675	-0.254716	0.263	0.238	1
RASSF2	1.69e-08	-0.254981	0.062	0.15	0.000503158
FOXP1	0.00105962	-0.255213	0.37	0.412	1
RPS9	6.93e-11	-0.256363	0.809	0.792	2.06e-06
GRK5	5.94e-08	-0.257086	0.092	0.183	0.00176731
RPL3	5.18e-14	-0.25716	0.86	0.824	1.54e-09
MGLL	0.00998553	-0.257573	0.179	0.216	1
RTL8C	0.000155614	-0.258061	0.444	0.481	1
LINC01133	1.24e-06	-0.258277	0.066	0.141	0.0369227
SKAP2	2.13e-07	-0.258489	0.129	0.215	0.00635014
EVA1B	0.000116356	-0.258511	0.195	0.256	1
C16orf89	2.16e-10	-0.258671	0.027	0.119	6.43e-06
SELENBP1	3.84e-08	-0.259764	0.115	0.209	0.00114226
PLIN2	0.128838	-0.259962	0.279	0.29	1
HSD17B11	2.89e-07	-0.260001	0.24	0.338	0.00861125
SASH1	1.31e-05	-0.260052	0.166	0.241	0.390015
SBDS	0.000722843	-0.260516	0.421	0.459	1
APOL1	6.03e-08	-0.260536	0.216	0.325	0.00179418
NDRG2	2.72e-11	-0.260604	0.045	0.149	8.1e-07
SULT1A1	4.21e-11	-0.260912	0.035	0.133	1.25e-06
HPGD	1.71e-05	-0.261174	0.045	0.102	0.508031
SPON2	8.71e-06	-0.261429	0.54	0.6	0.259246
TNFAIP8L3	3.36e-13	-0.261684	0.021	0.129	1e-08
KDM6B	2.12e-11	-0.262063	0.047	0.152	6.3e-07
YPEL3	5.72e-07	-0.264513	0.125	0.207	0.0170197
RPL28	1.7e-11	-0.264617	0.811	0.794	5.06e-07
TCEA3	1.08e-09	-0.264983	0.058	0.155	3.22e-05
RAB8B	0.000541197	-0.265087	0.312	0.367	1
MED13L	5.15e-07	-0.266598	0.244	0.338	0.0153389
LIMCH1	6.09e-12	-0.267123	0.037	0.144	1.81e-07
CCL4	0.000189946	-0.267484	0.211	0.288	1
RNH1	5.69e-07	-0.267531	0.349	0.424	0.016945
TMEM179B	0.00166284	-0.267785	0.292	0.331	1
PDLIM3	0.00169398	-0.267815	0.407	0.45	1
GAS7	7.23e-08	-0.26855	0.16	0.258	0.00215386
KANK2	1.23e-06	-0.268619	0.193	0.28	0.0366427
SPAG9	1.07e-06	-0.268881	0.23	0.313	0.0319657
MT-ND2	7.3e-19	-0.269492	0.998	0.989	2.17e-14
MIR22HG	4.55e-12	-0.27065	0.066	0.182	1.36e-07
FIS1	0.00178186	-0.270928	0.37	0.401	1
SYNPO2	0.000112916	-0.270939	0.076	0.132	1
RPS27	4.73e-22	-0.271001	0.992	0.993	1.41e-17
PCMTD1	0.000478848	-0.271185	0.246	0.305	1
EID1	5.93e-08	-0.272283	0.733	0.766	0.00176502
CCS	2.08e-11	-0.272965	0.074	0.186	6.19e-07
SAMHD1	0.000191724	-0.273367	0.316	0.378	1
ANKRD12	8.58e-05	-0.273472	0.259	0.328	1
TMEM59	1.53e-07	-0.275547	0.61	0.658	0.00455654
VPS28	5.26e-06	-0.27605	0.248	0.328	0.156618
CD99	1.37e-09	-0.27679	0.768	0.769	4.09e-05
RPS15A	5.94e-12	-0.277228	0.786	0.779	1.77e-07
UBL3	3.02e-09	-0.277834	0.129	0.235	8.99e-05
PLXDC1	8.08e-06	-0.277862	0.125	0.202	0.240668
RPL22	7.25e-09	-0.278491	0.756	0.739	0.000215791
HMCN1	5.2e-06	-0.278603	0.101	0.176	0.154725
SEMA3B	2.81e-14	-0.278855	0.031	0.149	8.37e-10
RYBP	0.000168603	-0.279079	0.214	0.269	1
TRIP10	5.41e-10	-0.279631	0.136	0.25	1.61e-05
NFE2L2	5.37e-06	-0.279703	0.466	0.536	0.159903
ESYT2	9.45e-07	-0.279974	0.255	0.346	0.0281498
CAMK2N1	2.24e-08	-0.280217	0.113	0.212	0.000667939
CNTN4	1.42e-09	-0.280518	0.053	0.145	4.24e-05
DLC1	1.99e-08	-0.280606	0.14	0.239	0.000591205
BDH2	1.07e-07	-0.280884	0.17	0.268	0.00319189
PNISR	0.00267782	-0.282081	0.37	0.403	1
LMBRD1	1.56e-06	-0.283421	0.144	0.227	0.0465751
CAVIN2	2.97e-06	-0.28365	0.055	0.122	0.0884741
RNASE1	1.7e-07	-0.284824	0.08	0.166	0.00506696
ANXA1	4.12e-05	-0.285899	0.844	0.815	1
ZFHX3	7.81e-07	-0.286643	0.136	0.222	0.0232609
GAS1	8.18e-05	-0.286837	0.181	0.248	1
SLC2A3	2.11e-06	-0.28763	0.131	0.212	0.0627452
FLNC	7.34e-08	-0.288511	0.066	0.148	0.00218454
OGFRL1	3.43e-05	-0.289067	0.099	0.163	1
VAMP5	0.00129071	-0.290282	0.339	0.383	1
RPLP2	4.21e-24	-0.290559	0.936	0.881	1.25e-19
CDC42EP2	1.58e-14	-0.290943	0.045	0.173	4.71e-10
NPDC1	2.94e-15	-0.291284	0.039	0.17	8.75e-11
UGP2	0.134572	-0.291856	0.497	0.477	1
MIDN	0.000215769	-0.292692	0.15	0.207	1
ADAMTS4	0.225123	-0.292961	0.115	0.128	1
SELENOW	9.98e-05	-0.293308	0.632	0.642	1
CPA3	2.64e-08	-0.294424	0.035	0.113	0.000785679
NOVA1	3.07e-11	-0.294447	0.031	0.129	9.14e-07
CYP27A1	2.27e-11	-0.294721	0.049	0.152	6.76e-07
LAMP1	3.97e-05	-0.294823	0.386	0.444	1
CPXM2	5.71e-11	-0.295236	0.057	0.162	1.7e-06
CASC4	3.73e-05	-0.296082	0.394	0.448	1
RDH10	3.33e-11	-0.296717	0.051	0.158	9.91e-07
RPL37	4.28e-26	-0.297273	0.93	0.895	1.27e-21
CKB	2.06e-10	-0.297407	0.051	0.149	6.12e-06
RPS29	3.56e-26	-0.297847	0.953	0.921	1.06e-21
EPB41L4A-AS1	6.32e-11	-0.298601	0.101	0.22	1.88e-06
NORAD	3.34e-08	-0.299286	0.462	0.545	0.000994445
ARHGAP10	3.09e-08	-0.299859	0.164	0.265	0.000920977
TOMM7	1.28e-06	-0.299909	0.708	0.699	0.0380648
TPST1	2.55e-07	-0.30006	0.216	0.305	0.00760275
MCL1	5.52e-05	-0.300202	0.417	0.458	1
ARRDC3	0.000380914	-0.302053	0.175	0.238	1
NR3C1	4.46e-05	-0.303928	0.273	0.34	1
IRF2BP2	3.37e-06	-0.304889	0.265	0.346	0.100372
TNFAIP6	0.162773	-0.306	0.519	0.439	1
TIMP2	2.74e-12	-0.30622	0.778	0.804	8.16e-08
ABHD14A	2.68e-11	-0.306812	0.082	0.196	7.97e-07
CDKN1C	3.49e-10	-0.307528	0.076	0.183	1.04e-05
FOXC1	5.28e-13	-0.308244	0.045	0.16	1.57e-08
ADAM33	1.49e-14	-0.308491	0.07	0.208	4.44e-10
LEPROT	5.19e-06	-0.308586	0.509	0.559	0.154486
SCAND1	1.39e-05	-0.30891	0.255	0.323	0.414699
BTG1	2.64e-06	-0.309217	0.347	0.428	0.078587
SH3D19	0.000121371	-0.309282	0.275	0.337	1
ATP8B2	2.18e-10	-0.309543	0.148	0.268	6.49e-06
CREBRF	8.54e-09	-0.309668	0.08	0.175	0.000254124
CTSO	1.51e-09	-0.309874	0.226	0.342	4.5e-05
NRK	1.08e-11	-0.310038	0.023	0.121	3.21e-07
PCDH18	0.0013618	-0.31013	0.181	0.232	1
CALHM2	1.65e-12	-0.310152	0.062	0.179	4.91e-08
SDCBP	1.08e-06	-0.310187	0.554	0.6	0.0322235
RNF13	3.39e-09	-0.310355	0.185	0.295	0.000101049
DHRS7	4.87e-05	-0.310605	0.335	0.394	1
PTGS2	0.0014494	-0.310804	0.097	0.145	1
LAPTM4A	4.36e-19	-0.310852	0.86	0.867	1.3e-14
HTRA1	5.53e-07	-0.310867	0.407	0.488	0.0164766
SGCE	7.03e-06	-0.311314	0.384	0.454	0.209343
NFKBIZ	0.000728479	-0.312211	0.255	0.312	1
TNFSF12	7.05e-15	-0.312966	0.045	0.172	2.1e-10
HCFC1R1	3.17e-08	-0.313501	0.269	0.37	0.000944478
BMP4	0.00242906	-0.314679	0.17	0.216	1
MPHOSPH8	0.00013419	-0.314916	0.273	0.336	1
EEF1A1	1.1e-31	-0.315143	0.965	0.938	3.27e-27
PLAGL1	6.89e-10	-0.315251	0.111	0.221	2.05e-05
DHRS3	3.43e-13	-0.315725	0.055	0.175	1.02e-08
ZNF385A	1.24e-15	-0.315833	0.033	0.163	3.7e-11
CSRNP1	5.09e-11	-0.315922	0.082	0.192	1.52e-06
DDX5	2.09e-12	-0.316619	0.903	0.859	6.22e-08
MTATP6P1	3.09e-06	-0.316955	0.961	0.945	0.0918847
EEF1D	6.09e-09	-0.318254	0.632	0.669	0.000181432
DPP7	6.83e-09	-0.318366	0.179	0.288	0.000203439
RPL41P5	1.6e-11	-0.318924	0.265	0.407	4.77e-07
JAM2	1.12e-10	-0.318946	0.08	0.19	3.33e-06
SLC19A2	2.67e-12	-0.319631	0.055	0.17	7.95e-08
CNBP	1.77e-09	-0.319657	0.616	0.65	5.26e-05
ARHGAP29	1.19e-11	-0.319867	0.051	0.159	3.54e-07
IER2	0.000308005	-0.31999	0.386	0.442	1
CTSD	7.13e-08	-0.321966	0.316	0.403	0.00212236
KLF6	0.0113548	-0.322591	0.509	0.497	1
PALM	8.32e-18	-0.324959	0.023	0.163	2.48e-13
MAT2A	2.55e-05	-0.325613	0.193	0.259	0.759829
PLPP1	4.74e-08	-0.32719	0.294	0.4	0.00141101
CSF1	4.16e-07	-0.327917	0.133	0.22	0.0123741
BLVRB	5.19e-09	-0.327931	0.173	0.279	0.00015443
PTPRA	3.73e-07	-0.329397	0.212	0.299	0.0110993
FAM46A	1.9e-07	-0.329457	0.183	0.278	0.00565601
PLA2G16	1.21e-16	-0.329916	0.035	0.174	3.6e-12
DDIT4	0.0495885	-0.330253	0.189	0.215	1
GPC6	4.43e-05	-0.330342	0.361	0.415	1
GNPTG	2.1e-08	-0.331696	0.207	0.306	0.000625833
RPL24	1.89e-18	-0.333305	0.879	0.839	5.63e-14
FILIP1	7.93e-07	-0.333485	0.142	0.226	0.0236155
RPS11	4.81e-22	-0.333692	0.869	0.85	1.43e-17
REX1BD	9.53e-08	-0.334832	0.218	0.311	0.00283601
RSPO3	4.02e-12	-0.335428	0.08	0.202	1.2e-07
TMEM176B	2.46e-06	-0.335741	0.4	0.466	0.0732768
SLC40A1	1.37e-07	-0.336458	0.088	0.173	0.00407831
PDE1A	3.66e-11	-0.336481	0.043	0.145	1.09e-06
IDS	3.56e-12	-0.336661	0.148	0.282	1.06e-07
MBP	2.6e-14	-0.337135	0.029	0.149	7.74e-10
RPL10	9.56e-26	-0.337705	0.914	0.879	2.85e-21
KCTD12	0.00454527	-0.338213	0.24	0.281	1
C17orf58	2.15e-10	-0.338695	0.049	0.145	6.39e-06
FAM180A	1.81e-15	-0.338789	0.041	0.174	5.39e-11
HSPG2	3.19e-08	-0.340112	0.205	0.304	0.000950667
SPRY2	6.49e-13	-0.340968	0.064	0.191	1.93e-08
PEBP1	3.39e-08	-0.341394	0.596	0.63	0.00100822
RPS12	2.58e-26	-0.341619	0.834	0.84	7.67e-22
KDSR	7.66e-10	-0.342374	0.23	0.343	2.28e-05
CCDC71L	9.58e-05	-0.342889	0.129	0.19	1
HLA-DRA	4.36e-13	-0.343631	0.267	0.428	1.3e-08
INMT	3.11e-10	-0.343654	0.045	0.14	9.27e-06
F10	2.92e-14	-0.344008	0.039	0.164	8.7e-10
SERTAD1	3.69e-07	-0.344246	0.133	0.217	0.0109901
IGLC2	0.738804	-0.345678	0.211	0.204	1
ANXA4	7.98e-10	-0.347133	0.236	0.346	2.38e-05
EGFR	1.43e-10	-0.347307	0.158	0.281	4.26e-06
IFITM3	1.43e-26	-0.347528	0.963	0.951	4.27e-22
CCNL1	2.99e-05	-0.347603	0.3	0.366	0.890008
MAN1A1	6.97e-06	-0.348177	0.4	0.469	0.207661
TMEM176A	1.26e-07	-0.348553	0.308	0.401	0.00375585
CLIC2	4.41e-13	-0.349952	0.07	0.196	1.31e-08
CEBPB	3.93e-07	-0.35011	0.333	0.422	0.0116876
PCYOX1	9.43e-09	-0.350444	0.275	0.377	0.000280705
LMCD1	0.67524	-0.350779	0.207	0.183	1
CP	3.48e-07	-0.352336	0.039	0.109	0.010348
NDRG1	1.34e-10	-0.352384	0.214	0.332	3.99e-06
SDC2	1.35e-06	-0.353593	0.474	0.534	0.0401849
RPL23	3.6e-29	-0.354723	0.936	0.891	1.07e-24
NDN	1.91e-10	-0.355375	0.23	0.349	5.69e-06
ZBTB20	1.13e-09	-0.355788	0.189	0.301	3.36e-05
IL6	0.0531762	-0.358	0.082	0.106	1
SPART	6.48e-08	-0.359032	0.327	0.42	0.00192865
MPZL1	1.52e-10	-0.359214	0.411	0.51	4.52e-06
GSTM5	9.36e-14	-0.359995	0.058	0.185	2.79e-09
DPYSL2	7.94e-09	-0.360054	0.357	0.467	0.000236336
AC006453.2	2.51e-09	-0.360154	0.14	0.246	7.47e-05
ZBTB16	8.53e-13	-0.360215	0.049	0.165	2.54e-08
H2AFJ	1.66e-07	-0.360418	0.287	0.376	0.00493716
EGR3	2.82e-12	-0.361603	0.057	0.171	8.39e-08
BOC	1.74e-13	-0.361618	0.086	0.217	5.17e-09
ANGPTL4	2.23e-06	-0.361867	0.055	0.123	0.0664665
ARL4D	6.95e-07	-0.361895	0.109	0.187	0.0206846
PLBD1	3.67e-15	-0.362663	0.094	0.241	1.09e-10
RAMP1	1.5e-08	-0.36356	0.043	0.124	0.00044552
PLSCR4	1.46e-15	-0.364207	0.117	0.273	4.34e-11
AOX1	2.89e-17	-0.364301	0.06	0.217	8.59e-13
LRPAP1	2.04e-07	-0.364564	0.427	0.497	0.0060725
AKR1C1	1.58e-12	-0.364592	0.172	0.31	4.7e-08
CREG1	2.57e-13	-0.365025	0.287	0.435	7.66e-09
NFKBIA	3.77e-10	-0.366908	0.54	0.633	1.12e-05
SHISA3	7.7e-14	-0.367166	0.006	0.109	2.29e-09
FXYD6	6.52e-06	-0.367176	0.15	0.219	0.194143
SPSB1	4.81e-11	-0.367177	0.119	0.235	1.43e-06
COL6A2	2.24e-14	-0.36723	0.76	0.79	6.67e-10
GAS6	3.72e-13	-0.367331	0.115	0.251	1.11e-08
TMBIM1	1.13e-10	-0.367681	0.25	0.367	3.38e-06
METRNL	1.16e-14	-0.368938	0.088	0.225	3.45e-10
MFGE8	5.36e-11	-0.36895	0.417	0.512	1.6e-06
IGFBP7	0.000697751	-0.369611	0.809	0.744	1
FAM13C	1.21e-09	-0.369876	0.058	0.154	3.6e-05
CAB39L	7.03e-12	-0.370809	0.09	0.21	2.09e-07
CYSTM1	1.3e-09	-0.371056	0.218	0.328	3.86e-05
NNMT	0.0542771	-0.371758	0.708	0.64	1
HLA-E	1.46e-11	-0.372445	0.561	0.653	4.36e-07
RBMS3	7.62e-13	-0.376022	0.121	0.254	2.27e-08
TNFAIP2	1.48e-12	-0.376087	0.101	0.229	4.4e-08
YBX3	9.07e-10	-0.376475	0.505	0.561	2.7e-05
TACC1	5.98e-07	-0.376584	0.376	0.452	0.0178049
CCND2	7.59e-11	-0.376771	0.179	0.306	2.26e-06
NFATC2	1.4e-09	-0.377068	0.057	0.15	4.18e-05
HLA-DRB1	8.04e-12	-0.377614	0.125	0.255	2.39e-07
TPSAB1	6.05e-14	-0.380665	0.023	0.139	1.8e-09
PXDC1	1e-14	-0.382496	0.123	0.267	2.98e-10
GABARAPL2	8.04e-09	-0.382572	0.419	0.499	0.000239388
SERINC1	4.85e-11	-0.385588	0.429	0.533	1.44e-06
CPVL	5.97e-15	-0.388771	0.043	0.173	1.78e-10
CREB5	4.68e-16	-0.390193	0.064	0.209	1.39e-11
TSC22D1	0.134061	-0.390646	0.411	0.397	1
GADD45A	1.24e-05	-0.390761	0.197	0.266	0.369788
CXCL2	0.69298	-0.390886	0.201	0.206	1
PIM1	1e-07	-0.391113	0.115	0.201	0.00298548
LTBP1	4e-10	-0.39139	0.376	0.487	1.19e-05
DCLK1	9.04e-17	-0.391497	0.107	0.269	2.69e-12
OLFML1	9.7e-14	-0.392401	0.203	0.349	2.89e-09
ADGRD1	1.09e-19	-0.393227	0.039	0.198	3.23e-15
DAB2	6.01e-09	-0.393792	0.384	0.476	0.000178793
C1QTNF7	3.57e-14	-0.398502	0.041	0.166	1.06e-09
PGRMC2	2.47e-12	-0.400161	0.32	0.449	7.34e-08
ALDH2	5.5e-19	-0.401337	0.135	0.318	1.64e-14
SELENOM	1.58e-13	-0.403596	0.674	0.723	4.72e-09
RPL9	1.4e-34	-0.404319	0.887	0.883	4.18e-30
ALDH1A3	3.06e-16	-0.404354	0.127	0.292	9.1e-12
TIMP1	6.9e-19	-0.404433	0.834	0.84	2.06e-14
MAFF	2.88e-11	-0.404437	0.082	0.194	8.57e-07
ADAMTS5	1.73e-11	-0.404657	0.041	0.144	5.14e-07
NENF	2.72e-12	-0.405814	0.343	0.468	8.09e-08
CLEC3B	5.64e-19	-0.405852	0.021	0.168	1.68e-14
NME3	2e-14	-0.405869	0.131	0.277	5.96e-10
IGHA1	0.0461022	-0.406043	0.201	0.234	1
GPC3	4.97e-13	-0.40638	0.037	0.151	1.48e-08
CTSH	6.7e-16	-0.408771	0.138	0.296	1.99e-11
IL1R1	4.26e-06	-0.408869	0.419	0.455	0.126979
RPL13A	1.48e-41	-0.408913	0.924	0.909	4.4e-37
NFIX	1.4e-18	-0.41031	0.179	0.361	4.18e-14
VASN	2.68e-12	-0.415472	0.127	0.253	7.99e-08
ATF3	0.000297364	-0.416252	0.195	0.256	1
ADAMTSL4	1.06e-24	-0.416546	0.023	0.208	3.17e-20
VEGFD	5.22e-17	-0.417153	0.018	0.15	1.55e-12
DST	3.99e-14	-0.417982	0.546	0.653	1.19e-09
LTBP2	4.16e-09	-0.418252	0.253	0.369	0.000123714
RPL11	7.18e-38	-0.4183	0.92	0.896	2.14e-33
MT1E	0.000260565	-0.418387	0.61	0.471	1
CD63	2.25e-42	-0.418747	0.91	0.889	6.71e-38
PBX1	9.09e-17	-0.420508	0.209	0.37	2.7e-12
RNF130	8.85e-18	-0.421184	0.158	0.33	2.63e-13
FOSL1	6.3e-08	-0.421572	0.113	0.199	0.00187493
CELF2	1.83e-18	-0.42259	0.135	0.315	5.44e-14
ANG	2.89e-14	-0.422803	0.082	0.218	8.6e-10
IGSF10	3.47e-13	-0.423081	0.041	0.159	1.03e-08
EIF1B	5.56e-11	-0.424509	0.314	0.429	1.66e-06
CADM3	2.11e-18	-0.426619	0.035	0.186	6.28e-14
IGFBP4	7.72e-15	-0.427221	0.628	0.703	2.3e-10
EIF4A2	4.64e-13	-0.427358	0.548	0.635	1.38e-08
IFITM1	1.95e-16	-0.427916	0.072	0.223	5.8e-12
ARL6IP5	8.84e-17	-0.429469	0.628	0.697	2.63e-12
ABCC9	6.61e-20	-0.429583	0.051	0.217	1.97e-15
COLEC12	1.1e-11	-0.429923	0.173	0.302	3.27e-07
SH3BP5	3.99e-19	-0.431241	0.129	0.307	1.19e-14
PLAUR	0.445329	-0.431536	0.38	0.347	1
ICAM1	0.0144986	-0.431824	0.211	0.244	1
THBS4	6.2e-07	-0.432362	0.066	0.142	0.0184599
SYNE1	9.23e-13	-0.432845	0.234	0.377	2.75e-08
APP	2.23e-19	-0.433748	0.696	0.755	6.63e-15
PAM	7.71e-15	-0.43392	0.478	0.59	2.3e-10
CYP1B1	2.15e-15	-0.434101	0.078	0.227	6.41e-11
ARID5B	1.1e-06	-0.434282	0.524	0.562	0.0328039
EIF1	1.65e-35	-0.437068	0.92	0.907	4.92e-31
APLP2	8.67e-14	-0.437167	0.386	0.505	2.58e-09
GYPC	3.39e-14	-0.43732	0.22	0.362	1.01e-09
PAMR1	4.15e-20	-0.440165	0.051	0.218	1.24e-15
NBL1	5.14e-15	-0.441578	0.365	0.497	1.53e-10
TPT1	3.94e-46	-0.444146	0.943	0.904	1.17e-41
STOM	6.73e-15	-0.450373	0.277	0.43	2e-10
MTUS1	2.4e-14	-0.452005	0.135	0.28	7.16e-10
PLXDC2	3.96e-16	-0.452073	0.29	0.448	1.18e-11
RARRES3	1.19e-16	-0.453412	0.136	0.302	3.53e-12
QSOX1	2.7e-11	-0.454309	0.269	0.394	8.03e-07
PLAT	0.000207738	-0.457381	0.209	0.271	1
PLD3	1.47e-16	-0.457398	0.29	0.445	4.38e-12
FOXO3	3.2e-15	-0.458525	0.191	0.347	9.53e-11
NPC2	1.38e-17	-0.459795	0.577	0.679	4.09e-13
KLF2	4.22e-16	-0.459901	0.057	0.199	1.26e-11
ASPN	4.43e-06	-0.460368	0.154	0.234	0.131796
MIR100HG	6.6e-20	-0.464276	0.117	0.3	1.97e-15
FIBIN	5.19e-11	-0.464768	0.166	0.285	1.55e-06
PTHLH	1.8e-09	-0.46532	0.084	0.183	5.35e-05
OSR1	3.78e-19	-0.465331	0.047	0.204	1.13e-14
GFPT2	3.77e-09	-0.467426	0.218	0.319	0.00011229
SCPEP1	7.36e-22	-0.470244	0.228	0.424	2.19e-17
DDAH2	6.81e-21	-0.471386	0.187	0.379	2.03e-16
RPL30	5.58e-42	-0.472339	0.91	0.879	1.66e-37
GFRA1	2.44e-18	-0.474706	0.074	0.236	7.26e-14
SSPN	7.16e-13	-0.476595	0.322	0.454	2.13e-08
CD9	4.13e-15	-0.476821	0.39	0.543	1.23e-10
CD74	8.56e-16	-0.477611	0.425	0.576	2.55e-11
VIT	1.63e-18	-0.477779	0.041	0.194	4.85e-14
CIRBP	1.22e-17	-0.478515	0.396	0.541	3.64e-13
VSIR	3.53e-23	-0.479218	0.084	0.275	1.05e-18
ID2	1.81e-10	-0.481002	0.207	0.322	5.4e-06
EPB41L2	4.03e-17	-0.482594	0.392	0.535	1.2e-12
BAG3	5.66e-06	-0.483363	0.183	0.26	0.168565
GNG11	6.61e-19	-0.483784	0.402	0.566	1.97e-14
LITAF	1.62e-12	-0.484684	0.302	0.427	4.82e-08
HTRA3	3.58e-08	-0.486215	0.228	0.323	0.00106528
ADD3	2.66e-18	-0.487403	0.417	0.568	7.91e-14
VAMP2	2.39e-19	-0.497364	0.191	0.369	7.11e-15
VAT1	6.96e-21	-0.498929	0.177	0.36	2.07e-16
NAMPT	1.38e-09	-0.499038	0.261	0.372	4.11e-05
GEM	3.77e-16	-0.499182	0.121	0.276	1.12e-11
PRNP	8.1e-25	-0.5028	0.407	0.597	2.41e-20
RECK	1.59e-18	-0.504822	0.117	0.284	4.72e-14
NOP53	1.6e-20	-0.504953	0.232	0.417	4.77e-16
MXRA8	4.02e-23	-0.50573	0.308	0.498	1.2e-18
F3	2.81e-07	-0.507744	0.205	0.298	0.00836882
RGS2	2.74e-10	-0.507868	0.181	0.302	8.15e-06
TSHZ2	3.3e-25	-0.509257	0.101	0.315	9.83e-21
LSP1	9.49e-24	-0.509288	0.101	0.302	2.82e-19
KCNN3	3.55e-11	-0.510995	0.033	0.131	1.06e-06
LGALS3BP	1.52e-25	-0.511344	0.575	0.681	4.52e-21
ZFP36L1	1.22e-09	-0.511859	0.655	0.665	3.65e-05
FGFR1	1.54e-23	-0.513238	0.329	0.527	4.58e-19
HMOX1	3.68e-10	-0.514574	0.06	0.16	1.09e-05
LAMB2	1.87e-22	-0.514843	0.212	0.411	5.57e-18
LMNA	2.45e-07	-0.51541	0.581	0.59	0.00730858
CRISPLD2	1.09e-14	-0.517072	0.386	0.506	3.26e-10
MT1M	2.08e-05	-0.518033	0.113	0.181	0.618673
ADM	0.000801794	-0.518329	0.238	0.287	1
TSPAN4	6.02e-20	-0.518925	0.253	0.428	1.79e-15
SRSF5	8.55e-23	-0.519263	0.444	0.591	2.55e-18
GPX4	5.55e-19	-0.526511	0.559	0.641	1.65e-14
CDKN1A	7.13e-11	-0.531997	0.302	0.415	2.12e-06
RPL13	1.05e-47	-0.532421	0.865	0.871	3.12e-43
GABARAPL1	8.42e-24	-0.538285	0.164	0.367	2.51e-19
ADAMTSL3	2.97e-22	-0.541935	0.016	0.183	8.84e-18
NFIB	2.7e-21	-0.542968	0.216	0.409	8.03e-17
NEGR1	1.7e-17	-0.547313	0.131	0.29	5.08e-13
RPL9P9	4.17e-27	-0.548258	0.497	0.646	1.24e-22
THBD	1.13e-06	-0.549255	0.058	0.128	0.0336572
EPHX1	4.24e-25	-0.549717	0.238	0.448	1.26e-20
IFITM2	1.96e-25	-0.550463	0.784	0.814	5.82e-21
IL6ST	1.48e-26	-0.5515	0.569	0.709	4.41e-22
OAF	6.5e-27	-0.560551	0.205	0.422	1.94e-22
CXCL14	0.0664693	-0.562036	0.166	0.19	1
FGL2	1.58e-23	-0.563646	0.088	0.29	4.71e-19
ERRFI1	6.61e-11	-0.564133	0.326	0.439	1.97e-06
PDGFRA	1.78e-14	-0.564808	0.558	0.644	5.3e-10
CD248	7.04e-15	-0.565812	0.318	0.46	2.1e-10
PIK3R1	4.86e-14	-0.566726	0.288	0.422	1.45e-09
TGFBR2	1.28e-22	-0.566862	0.32	0.503	3.82e-18
FTH1	2.26e-60	-0.567002	0.967	0.953	6.73e-56
CITED2	8.89e-09	-0.570038	0.175	0.273	0.000264723
ABCA6	5.24e-30	-0.573005	0.07	0.31	1.56e-25
FBN1	4.22e-14	-0.573609	0.756	0.766	1.26e-09
SGK1	3.66e-07	-0.575098	0.177	0.261	0.0108927
ZFAND5	1.94e-11	-0.575746	0.374	0.469	5.77e-07
SQSTM1	1.04e-25	-0.581634	0.474	0.622	3.08e-21
HSPB8	2.25e-23	-0.582963	0.064	0.252	6.71e-19
RAMP2	6.32e-22	-0.585031	0.043	0.216	1.88e-17
LTBP3	4.87e-32	-0.586015	0.107	0.355	1.45e-27
SMIM14	1.87e-27	-0.593366	0.185	0.411	5.58e-23
CTSF	1.07e-30	-0.59498	0.127	0.363	3.2e-26
CD81	8.41e-28	-0.595222	0.48	0.645	2.5e-23
FTL	3.28e-68	-0.596141	0.957	0.952	9.76e-64
PID1	2.82e-26	-0.597643	0.109	0.324	8.4e-22
CTGF	6.65e-06	-0.598305	0.503	0.556	0.197937
EBF1	2.35e-26	-0.599028	0.133	0.347	6.98e-22
C1orf21	6.88e-33	-0.599383	0.177	0.436	2.05e-28
MATN2	1.13e-23	-0.601228	0.053	0.243	3.38e-19
RARRES1	1.19e-13	-0.603983	0.123	0.259	3.55e-09
CPQ	7.85e-31	-0.60426	0.253	0.496	2.34e-26
CD302	5.62e-27	-0.604536	0.168	0.393	1.67e-22
RHOB	8.94e-19	-0.606407	0.232	0.409	2.66e-14
MYC	3.24e-15	-0.606562	0.205	0.345	9.63e-11
ADAMTS1	1.04e-16	-0.610531	0.133	0.29	3.1e-12
SFRP1	6.36e-19	-0.614356	0.047	0.204	1.89e-14
ANK2	1.04e-30	-0.617793	0.074	0.309	3.09e-26
AHNAK	3.04e-43	-0.622099	0.626	0.791	9.06e-39
SRPX	6.08e-26	-0.622677	0.22	0.433	1.81e-21
SOCS3	2.59e-19	-0.628494	0.175	0.348	7.7e-15
FBLN5	6.36e-28	-0.629592	0.314	0.516	1.89e-23
SLIT2	2.52e-26	-0.630582	0.08	0.289	7.52e-22
ANGPTL1	1.46e-22	-0.633126	0.09	0.285	4.35e-18
LRRN4CL	7.49e-36	-0.633649	0.053	0.308	2.23e-31
PDK4	3.83e-19	-0.633974	0.074	0.247	1.14e-14
CRYAB	2.45e-06	-0.635327	0.261	0.346	0.0728712
RGCC	2.09e-07	-0.636703	0.179	0.266	0.00621882
RPS28	4.97e-54	-0.638933	0.778	0.83	1.48e-49
TSC22D3	1.6e-16	-0.641129	0.285	0.445	4.77e-12
JUN	1.11e-19	-0.642769	0.651	0.73	3.29e-15
MMP2	4.43e-36	-0.644574	0.756	0.821	1.32e-31
TCF21	9.24e-22	-0.645921	0.181	0.374	2.75e-17
CCL2	0.0733909	-0.651704	0.4	0.422	1
IL33	1.61e-27	-0.652835	0.115	0.341	4.79e-23
TPSB2	6.23e-30	-0.654008	0.072	0.304	1.86e-25
USP53	2.84e-24	-0.657201	0.082	0.281	8.47e-20
ABCA9	1.67e-30	-0.660495	0.027	0.249	4.99e-26
ECM2	2.31e-38	-0.661785	0.103	0.384	6.87e-34
NUPR1	1.48e-23	-0.662296	0.398	0.561	4.42e-19
GADD45B	8.9e-09	-0.662753	0.341	0.433	0.000265132
VEGFA	4.07e-16	-0.663815	0.148	0.298	1.21e-11
FMO2	6.98e-08	-0.666239	0.125	0.214	0.00207735
S100A13	4.88e-27	-0.669146	0.493	0.615	1.45e-22
SPTBN1	1.02e-33	-0.677202	0.419	0.629	3.03e-29
THBS1	0.0307218	-0.677589	0.524	0.49	1
S100A6	1.4e-74	-0.684171	0.971	0.943	4.18e-70
FKBP5	7.53e-17	-0.684355	0.304	0.449	2.24e-12
MAMDC2	4.08e-26	-0.687626	0.055	0.257	1.21e-21
SERPINF1	3.49e-42	-0.689474	0.585	0.734	1.04e-37
LGALS3	1.72e-43	-0.695624	0.688	0.796	5.12e-39
ITIH5	2.02e-34	-0.696397	0.115	0.378	6.03e-30
PROS1	6.97e-34	-0.701564	0.135	0.391	2.07e-29
MGST1	4.01e-29	-0.701919	0.363	0.565	1.19e-24
LEPR	2.6e-20	-0.708313	0.06	0.227	7.74e-16
CTSL	1.6e-13	-0.708338	0.431	0.531	4.77e-09
PTGDS	0.0023943	-0.714737	0.175	0.222	1
KLF4	1.85e-24	-0.715887	0.17	0.376	5.49e-20
ABLIM1	6.35e-40	-0.716229	0.094	0.381	1.89e-35
C11orf96	1.14e-13	-0.725494	0.156	0.29	3.39e-09
METTL7A	8.24e-39	-0.728348	0.156	0.436	2.45e-34
C1S	1.04e-79	-0.729131	0.815	0.892	3.08e-75
KLF9	4e-33	-0.729422	0.271	0.509	1.19e-28
LHFPL6	1.84e-39	-0.731801	0.318	0.57	5.48e-35
GLUL	7.72e-23	-0.734192	0.454	0.594	2.3e-18
CFH	2.73e-29	-0.739131	0.713	0.769	8.14e-25
DNAJB1	1.85e-06	-0.744162	0.37	0.443	0.0550597
S100A4	2.39e-50	-0.745402	0.819	0.857	7.1e-46
MYADM	1.92e-31	-0.746738	0.365	0.557	5.73e-27
ITM2B	3.4e-84	-0.747916	0.821	0.872	1.01e-79
FCGRT	2.45e-43	-0.749145	0.22	0.506	7.3e-39
S100A10	5.25e-23	-0.755509	0.799	0.781	1.56e-18
MT2A	0.184907	-0.757607	0.756	0.717	1
UGDH	0.00027351	-0.760553	0.374	0.384	1
LAMA2	1.01e-40	-0.760808	0.464	0.679	3.02e-36
ITGBL1	5.76e-31	-0.76108	0.14	0.376	1.71e-26
ALDH1A1	2.73e-34	-0.763201	0.082	0.339	8.12e-30
PNRC1	1.14e-38	-0.76751	0.318	0.578	3.41e-34
MT1A	3.85e-12	-0.767597	0.045	0.154	1.15e-07
HSPA1B	1.36e-09	-0.76847	0.265	0.374	4.06e-05
TPPP3	9.21e-27	-0.771718	0.105	0.325	2.74e-22
SVEP1	7.6e-36	-0.772103	0.123	0.389	2.26e-31
FGF7	5.21e-32	-0.772374	0.255	0.505	1.55e-27
PSAP	3.94e-85	-0.775293	0.758	0.866	1.17e-80
LRP1	7.19e-50	-0.776373	0.431	0.683	2.14e-45
JUND	2.56e-39	-0.780768	0.218	0.497	7.63e-35
CPE	2.99e-34	-0.787629	0.138	0.39	8.91e-30
UBC	8.52e-42	-0.800021	0.758	0.812	2.54e-37
ZFP36L2	1.35e-41	-0.800559	0.38	0.628	4.03e-37
TGFBR3	3.75e-44	-0.801606	0.07	0.376	1.12e-39
WISP2	1.92e-33	-0.816596	0.029	0.268	5.72e-29
HAS1	3.01e-18	-0.816872	0.012	0.149	8.97e-14
PLPP3	6.82e-44	-0.825358	0.216	0.519	2.03e-39
PLTP	2.02e-49	-0.826794	0.185	0.512	6.01e-45
TFPI	4.64e-51	-0.830306	0.444	0.704	1.38e-46
PROCR	6.87e-19	-0.831776	0.133	0.297	2.05e-14
DUSP1	2.71e-40	-0.842271	0.444	0.661	8.07e-36
AKAP12	1.63e-48	-0.845927	0.327	0.61	4.84e-44
CYR61	1.87e-13	-0.845972	0.47	0.544	5.57e-09
TIMP3	1.68e-45	-0.845999	0.694	0.782	5e-41
PTX3	4.55e-12	-0.851389	0.041	0.15	1.35e-07
UAP1	3.9e-21	-0.856465	0.29	0.449	1.16e-16
PTGIS	1.98e-48	-0.864194	0.062	0.38	5.89e-44
GPRC5A	1.49e-32	-0.866231	0.043	0.276	4.43e-28
SERPINE2	1.24e-22	-0.868795	0.22	0.411	3.71e-18
PDGFRL	1.19e-38	-0.872188	0.17	0.436	3.53e-34
HSPB6	6.52e-47	-0.874184	0.152	0.459	1.94e-42
ABCA8	5.55e-45	-0.876392	0.136	0.453	1.65e-40
FOS	8.8e-32	-0.890263	0.591	0.747	2.62e-27
SMOC2	1.25e-37	-0.89592	0.066	0.333	3.71e-33
SLIT3	3.01e-51	-0.89756	0.125	0.463	8.96e-47
SFRP2	1.02e-39	-0.903821	0.651	0.769	3.05e-35
PMP22	3.25e-65	-0.906444	0.509	0.733	9.67e-61
GPNMB	2.25e-60	-0.908801	0.505	0.743	6.7e-56
EMP1	4.07e-21	-0.911078	0.715	0.76	1.21e-16
JUNB	8.15e-33	-0.913923	0.495	0.653	2.43e-28
IGFBP5	6.3e-20	-0.919188	0.448	0.588	1.87e-15
CD55	3.65e-23	-0.919739	0.242	0.422	1.09e-18
FBLN2	3.08e-51	-0.93045	0.452	0.677	9.18e-47
BTG2	8.66e-25	-0.936503	0.162	0.369	2.58e-20
SEMA3C	1.09e-31	-0.942843	0.181	0.417	3.24e-27
DEPP1	2.33e-20	-0.953671	0.041	0.206	6.93e-16
A2M	3.43e-17	-0.956825	0.643	0.704	1.02e-12
CEBPD	5.32e-35	-0.959072	0.257	0.511	1.58e-30
C1R	2.5e-108	-0.98225	0.789	0.884	7.45e-104
EGR1	9.13e-53	-0.986592	0.411	0.682	2.72e-48
SPRY1	3.28e-48	-0.996345	0.255	0.557	9.78e-44
CD34	2.95e-62	-1.00061	0.086	0.466	8.79e-58
FHL1	1.43e-60	-1.00102	0.248	0.592	4.25e-56
SELENOP	2.29e-67	-1.00227	0.224	0.629	6.81e-63
FOSB	6.97e-24	-1.00487	0.207	0.412	2.07e-19
C1QTNF3	8.93e-42	-1.00804	0.099	0.39	2.66e-37
ELN	4.42e-44	-1.01658	0.125	0.43	1.32e-39
CYBRD1	1.7e-81	-1.01851	0.337	0.697	5.05e-77
ADIRF	9.85e-55	-1.02995	0.205	0.563	2.93e-50
SERPINE1	0.000847685	-1.04218	0.242	0.279	1
MYOC	2.44e-24	-1.0501	0.018	0.197	7.26e-20
NFIA	9.84e-72	-1.06235	0.183	0.581	2.93e-67
MFAP5	4.5e-28	-1.07057	0.454	0.624	1.34e-23
NR4A1	2.98e-34	-1.07473	0.16	0.414	8.86e-30
OMD	2.97e-67	-1.09078	0.131	0.533	8.85e-63
SCARA5	2.51e-53	-1.10196	0.096	0.436	7.48e-49
CILP	3.31e-43	-1.12092	0.074	0.368	9.87e-39
HSPA1A	6.4e-17	-1.12824	0.404	0.53	1.91e-12
ITM2A	9.76e-68	-1.13169	0.109	0.501	2.9e-63
SFRP4	4.71e-25	-1.13993	0.111	0.327	1.4e-20
ABI3BP	1.45e-85	-1.16362	0.214	0.662	4.31e-81
SCN7A	6.94e-34	-1.17764	0.08	0.331	2.06e-29
CHRDL1	1.48e-65	-1.18864	0.092	0.481	4.4e-61
DPT	5.87e-68	-1.19251	0.308	0.66	1.75e-63
COL14A1	3.46e-86	-1.20882	0.292	0.7	1.03e-81
DCN	1.85e-170	-1.20893	0.994	0.992	5.5e-166
CXCL12	4.02e-79	-1.21286	0.228	0.653	1.2e-74
PODN	1.62e-85	-1.21394	0.189	0.625	4.82e-81
EFEMP1	5.93e-78	-1.22159	0.421	0.714	1.77e-73
MEDAG	1.11e-46	-1.24429	0.119	0.43	3.29e-42
SOD3	1.77e-80	-1.27188	0.16	0.59	5.27e-76
ZFP36	3.99e-74	-1.2851	0.372	0.718	1.19e-69
TXNIP	5.84e-69	-1.29249	0.267	0.642	1.74e-64
SERPING1	2.49e-153	-1.30677	0.688	0.904	7.41e-149
ACKR3	3.23e-50	-1.30888	0.07	0.393	9.62e-46
IGF1	1.04e-68	-1.31307	0.125	0.519	3.1e-64
LTBP4	1.25e-96	-1.3208	0.205	0.665	3.73e-92
SLPI	3.05e-30	-1.32776	0.092	0.319	9.08e-26
CCDC80	2.33e-112	-1.32836	0.723	0.868	6.93e-108
PRELP	6.22e-88	-1.36867	0.103	0.569	1.85e-83
ADH1B	6.11e-57	-1.38577	0.158	0.518	1.82e-52
FBLN1	5.45e-120	-1.43888	0.517	0.82	1.62e-115
MFAP4	3.08e-122	-1.48099	0.503	0.832	9.18e-118
PLAC9	2.28e-100	-1.49464	0.251	0.689	6.8e-96
CLU	3.79e-99	-1.49505	0.376	0.754	1.13e-94
PCOLCE2	6.11e-59	-1.51299	0.043	0.406	1.82e-54
CST3	3.91e-123	-1.53919	0.657	0.858	1.16e-118
SPARCL1	1.78e-131	-1.54053	0.421	0.845	5.29e-127
C3	1.03e-100	-1.5766	0.374	0.738	3.06e-96
GPX3	9.48e-73	-1.60504	0.172	0.564	2.82e-68
OGN	7.92e-114	-1.63489	0.154	0.676	2.36e-109
C7	3.31e-52	-1.75647	0.144	0.488	9.86e-48
PI16	5.43e-66	-1.82055	0.057	0.447	1.62e-61
IGFBP6	3.72e-86	-1.83128	0.296	0.668	1.11e-81
GSN	1.1e-136	-2.10978	0.404	0.801	3.29e-132
MGP	1.15e-160	-2.11488	0.298	0.844	3.43e-156
APOD	8.54e-48	-2.22448	0.222	0.531	2.54e-43
CFD	3.51e-98	-2.3647	0.191	0.648	1.05e-93
PLA2G2A	3.09e-41	-2.36785	0.051	0.333	9.21e-37
